# Supplementary material for: Mucosal Infections and Invasive Potential of Nonencapsulated Streptococcus pneumoniae Are Enhanced by Oligopeptide Binding Proteins AliC and AliD
Source: mBio. 2018 Jan 16;9(1):e02097-17. doi: 10.1128/mBio.02097-17 (PMC5770551; doi:10.1128/mBio.02097-17)
Supplement: DATA SET S1 [file mbo001183686sd1.xlsx]

## Sheet: Summary
NCBI Protein GI	NCBI Genbank Accession	Protein Description	MNZ41 normalized intensity	JLB01 normalized intensity	P-value MNZ41 vs noise	P-value JLB01 vs noise	P-value MNZ41 vs JLB01	p <= 0.05	p <= 0.01	Direction	Ratio JLB01 / MNZ41
511650799	EPD16756.1	30S ribosomal protein S1 [Streptococcus pneumoniae MNZ41]	11.8364	0.00697968	0.00357143	0.171429	0.00357143	yes	yes	down	0.00058968
511652890	EPD18727.1	glutamyl aminopeptidase [Streptococcus pneumoniae MNZ41]	0.484591	0.000487539	0.00357143	0.614286	0.00357143	yes	yes	down	0.00100608
511651651	EPD17541.1	hypothetical protein SP6UMMC_09315 [Streptococcus pneumoniae MNZ41]	0.883262	0.000487539	0.0047619	0.614286	0.0047619	yes	yes	down	0.000551975
511655099	EPD20852.1	asparagine synthetase AsnA [Streptococcus pneumoniae MNZ41]	1.68431	0.000487539	0.0047619	0.614286	0.0047619	yes	yes	down	0.000289459
511653043	EPD18874.1	50S ribosomal protein L22 [Streptococcus pneumoniae MNZ41]	2.19069	11.5862	0.0142857	0.0047619	0.0047619	yes	yes	up	5.28885
511652519	EPD18378.1	6-phosphofructokinase [Streptococcus pneumoniae MNZ41]	1.09258	0.000487539	0.0047619	0.614286	0.0047619	yes	yes	down	0.000446225
511650815	EPD16767.1	chaperonin GroEL [Streptococcus pneumoniae MNZ41]	4.73158	0.288828	0.00595238	0.142857	0.00595238	yes	yes	down	0.0610426
511656482	EPD22185.1	50S ribosomal protein L10 [Streptococcus pneumoniae MNZ41]	0.245069	0.000487539	0.00714286	0.614286	0.00714286	yes	yes	down	0.00198939
511651045	EPD16981.1	DNA repair ATPase [Streptococcus pneumoniae MNZ41]	0.000118774	0.318858	0.571429	0.0428571	0.00714286	yes	no	up	2684.57
511651805	EPD17685.1	surface protein A [Streptococcus pneumoniae MNZ41]	18.2061	0.0531595	0.00833333	0.261905	0.00833333	yes	yes	down	0.00291988
511656014	EPD21725.1	hypothetical protein SP6UMMC_01517 [Streptococcus pneumoniae MNZ41]	0.268635	0.000487539	0.00952381	0.614286	0.00952381	yes	yes	down	0.00181487
511656233	EPD21942.1	putative phosphatase [Streptococcus pneumoniae MNZ41]	0.868475	0.000487539	0.00952381	0.614286	0.00952381	yes	yes	down	0.000561373
511655643	EPD21376.1	N-acetylmannosamine-6-phosphate 2-epimerase [Streptococcus pneumoniae MNZ41]	0.000118774	0.373123	0.571429	0.0214286	0.0107143	yes	no	up	3141.45
511655904	EPD21629.1	NADH oxidase [Streptococcus pneumoniae MNZ41]	2.2803	0.000487539	0.0107143	0.614286	0.0107143	yes	no	down	0.000213804
511655348	EPD21089.1	PTS system mannost-specific transporter subunits IIAB [Streptococcus pneumoniae MNZ41]	0.627897	0.000487539	0.0107143	0.614286	0.0107143	yes	no	down	0.000776463
511653050	EPD18881.1	50S ribosomal protein L5 [Streptococcus pneumoniae MNZ41]	7.6058	1.16436	0.00952381	0.00952381	0.0111111	yes	no	down	0.153088
511652562	EPD18417.1	hypothetical protein SP6UMMC_08263 [Streptococcus pneumoniae MNZ41]	0.000118774	2.36923	0.571429	0.0119048	0.0119048	yes	no	up	19947.3
511652566	EPD18421.1	50S ribosomal protein L27 [Streptococcus pneumoniae MNZ41]	8.97306	0.966856	0.0119048	0.0142857	0.0119048	yes	no	down	0.107751
511652320	EPD18185.1	DNA-directed RNA polymerase subunit beta' [Streptococcus pneumoniae MNZ41]	2.52478	0.000487539	0.0119048	0.614286	0.0119048	yes	no	down	0.000193102
511654130	EPD19911.1	aspartate kinase [Streptococcus pneumoniae MNZ41]	0.631348	0.000487539	0.0119048	0.614286	0.0119048	yes	no	down	0.000772218
511655436	EPD21173.1	F0F1 ATP synthase subunit alpha [Streptococcus pneumoniae MNZ41]	2.89625	0.000487539	0.0119048	0.614286	0.0119048	yes	no	down	0.000168335
511650758	EPD16717.1	50S ribosomal protein L19 [Streptococcus pneumoniae MNZ41]	5.44633	0.312724	0.0119048	0.0571429	0.0119048	yes	no	down	0.0574193
511653045	EPD18876.1	50S ribosomal protein L16 [Streptococcus pneumoniae MNZ41]	0.378606	0.000487539	0.0119048	0.614286	0.0119048	yes	no	down	0.00128772
511653190	EPD19015.1	foldase protein PrsA [Streptococcus pneumoniae MNZ41]	0.738157	0.000487539	0.0130952	0.614286	0.0130952	yes	no	down	0.000660481
511653701	EPD19493.1	30S ribosomal protein S6 [Streptococcus pneumoniae MNZ41]	0.888225	0.000487539	0.0130952	0.614286	0.0130952	yes	no	down	0.000548891
511656611	EPD22312.1	inosine 5'-monophosphate dehydrogenase [Streptococcus pneumoniae MNZ41]	1.71371	0.000487539	0.0130952	0.614286	0.0130952	yes	no	down	0.000284493
511655359	EPD21100.1	30S ribosomal protein S9 [Streptococcus pneumoniae MNZ41]	6.43512	0.0889082	0.0130952	0.00952381	0.0130952	yes	no	down	0.0138161
511655336	EPD21077.1	30S ribosomal protein S7 [Streptococcus pneumoniae MNZ41]	2.67511	0.614586	0.0142857	0.0428571	0.0130952	yes	no	down	0.229742
511655163	EPD20913.1	putative lipoprotein [Streptococcus pneumoniae MNZ41]	0.12166	4.3418	0.0714286	0.0130952	0.0130952	yes	no	up	35.6879
511653037	EPD18868.1	30S ribosomal protein S10 [Streptococcus pneumoniae MNZ41]	5.76815	0.457866	0.0142857	0.0428571	0.0142857	yes	no	down	0.0793782
511655995	EPD21718.1	hypothetical protein SP6UMMC_01877 [Streptococcus pneumoniae MNZ41]	8.42812	0.986268	0.0142857	0.0428571	0.0142857	yes	no	down	0.117021
511651132	EPD17062.1	DNA topoisomerase I [Streptococcus pneumoniae MNZ41]	0.000118774	0.297299	0.571429	0.0428571	0.0142857	yes	no	up	2503.06
511653024	EPD18855.1	hypothetical protein SP6UMMC_07368 [Streptococcus pneumoniae MNZ41]	0.000118774	1.34927	0.571429	0.0142857	0.0142857	yes	no	up	11359.9
511655425	EPD21162.1	phosphoglucomutase [Streptococcus pneumoniae MNZ41]	0.386156	0.000487539	0.0142857	0.614286	0.0142857	yes	no	down	0.00126254
511656800	EPD22497.1	adenylosuccinate synthetase [Streptococcus pneumoniae MNZ41]	0.503706	0.000487539	0.0142857	0.614286	0.0142857	yes	no	down	0.000967904
511653784	EPD19576.1	endoribonuclease L-PSP [Streptococcus pneumoniae MNZ41]	0.000118774	0.335275	0.571429	0.0428571	0.0142857	yes	no	up	2822.79
511655349	EPD21090.1	ethanol-active dehydrogenase/acetaldehyde-active reductase [Streptococcus pneumoniae MNZ41]	0.000118774	2.25509	0.571429	0.0142857	0.0142857	yes	no	up	18986.3
511650808	EPD16763.1	cold-shock DEAD box protein A [Streptococcus pneumoniae MNZ41]	0.814656	0.000487539	0.0142857	0.614286	0.0142857	yes	no	down	0.00059846
511653789	EPD19581.1	DNA protection during starvation protein [Streptococcus pneumoniae MNZ41]	0.608055	20.5328	0.0142857	0.0142857	0.0142857	yes	no	up	33.768
511655563	EPD21296.1	thioredoxin [Streptococcus pneumoniae MNZ41]	0.991223	0.000487539	0.0142857	0.614286	0.0142857	yes	no	down	0.000491856
511656499	EPD22202.1	hypothetical protein SP6UMMC_01262 [Streptococcus pneumoniae MNZ41]	0.000118774	0.892386	0.571429	0.0142857	0.0142857	yes	no	up	7513.29
511656067	EPD21778.1	pyruvate oxidase [Streptococcus pneumoniae MNZ41]	26.5631	2.0059	0.0142857	0.0142857	0.0142857	yes	no	down	0.0755145
511656052	EPD21763.1	L-lactate oxidase [Streptococcus pneumoniae MNZ41]	0.737584	0.000487539	0.0142857	0.614286	0.0142857	yes	no	down	0.000660994
511653049	EPD18880.1	50S ribosomal protein L24 [Streptococcus pneumoniae MNZ41]	2.52517	0.214667	0.0142857	0.114286	0.0142857	yes	no	down	0.0850108
511654250	EPD20029.1	bifunctional acetaldehyde-CoA/alcohol dehydrogenase [Streptococcus pneumoniae MNZ41]	2.05231	0.000487539	0.0142857	0.614286	0.0142857	yes	no	down	0.000237556
511653042	EPD18873.1	30S ribosomal protein S19 [Streptococcus pneumoniae MNZ41]	0.200442	0.000487539	0.0142857	0.614286	0.0142857	yes	no	down	0.00243232
511653791	EPD19583.1	triosephosphate isomerase [Streptococcus pneumoniae MNZ41]	9.46633	1.71935	0.0142857	0.00714286	0.0142857	yes	no	down	0.181628
511656025	EPD21736.1	BipA family GTPase [Streptococcus pneumoniae MNZ41]	0.248306	0.000487539	0.0142857	0.614286	0.0142857	yes	no	down	0.00196346
511653605	EPD19400.1	molecular chaperone DnaK [Streptococcus pneumoniae MNZ41]	22.4824	7.45671	0.0142857	0.0142857	0.0142857	yes	no	down	0.331669
511655881	EPD21606.1	GMP synthase [Streptococcus pneumoniae MNZ41]	1.26344	0.000487539	0.0142857	0.614286	0.0142857	yes	no	down	0.000385881
511655337	EPD21078.1	elongation factor G [Streptococcus pneumoniae MNZ41]	3.12861	0.401567	0.0142857	0.0666667	0.0142857	yes	no	down	0.128353
511653048	EPD18879.1	50S ribosomal protein L14 [Streptococcus pneumoniae MNZ41]	4.72766	0.578686	0.0142857	0.0285714	0.0142857	yes	no	down	0.122404
511655661	EPD21394.1	cell division protein FtsZ [Streptococcus pneumoniae MNZ41]	0.947407	0.100049	0.0142857	0.0142857	0.0142857	yes	no	down	0.105603
511651330	EPD17251.1	cell division protein FtsH [Streptococcus pneumoniae MNZ41]	5.33586	0.000487539	0.0142857	0.614286	0.0142857	yes	no	down	9.13702e-05
511653041	EPD18872.1	50S ribosomal protein L2 [Streptococcus pneumoniae MNZ41]	2.06075	0.000487539	0.0142857	0.614286	0.0142857	yes	no	down	0.000236583
511656909	EPD22602.1	ribosome recycling factor [Streptococcus pneumoniae MNZ41]	3.8846	0.663829	0.0142857	0.0285714	0.0142857	yes	no	down	0.170888
511650645	EPD16613.1	enolase [Streptococcus pneumoniae MNZ41]	37.7351	5.68904	0.0142857	0.00714286	0.0142857	yes	no	down	0.150763
511652564	EPD18419.1	50S ribosomal protein L21 [Streptococcus pneumoniae MNZ41]	0.0437144	0.000487539	0.0142857	0.614286	0.0142857	yes	no	down	0.0111528
511655434	EPD21171.1	F0F1 ATP synthase subunit beta [Streptococcus pneumoniae MNZ41]	4.30493	0.000487539	0.0142857	0.614286	0.0142857	yes	no	down	0.000113251
511656597	EPD22298.1	elongation factor Ts [Streptococcus pneumoniae MNZ41]	8.83395	0.922898	0.0142857	0.0690476	0.0142857	yes	no	down	0.104472
511652518	EPD18377.1	pyruvate kinase [Streptococcus pneumoniae MNZ41]	12.9804	0.105916	0.0142857	0.271429	0.0142857	yes	no	down	0.00815963
511651179	EPD17107.1	glucose-6-phosphate isomerase [Streptococcus pneumoniae MNZ41]	1.10126	0.000487539	0.0142857	0.614286	0.0142857	yes	no	down	0.000442711
511655000	EPD20756.1	50S ribosomal protein L1 [Streptococcus pneumoniae MNZ41]	0.995711	0.0534886	0.0142857	0.0714286	0.0142857	yes	no	down	0.053719
511655358	EPD21099.1	50S ribosomal protein L13 [Streptococcus pneumoniae MNZ41]	4.69444	0.336583	0.0142857	0.261905	0.0142857	yes	no	down	0.0716981
511655504	EPD21239.1	30S ribosomal protein S16 [Streptococcus pneumoniae MNZ41]	1.69871	0.000487539	0.0142857	0.614286	0.0142857	yes	no	down	0.000287005
511656598	EPD22299.1	30S ribosomal protein S2 [Streptococcus pneumoniae MNZ41]	4.17499	0.208544	0.0142857	0.0619048	0.0142857	yes	no	down	0.0499508
511656510	EPD22213.1	alanyl-tRNA ligase [Streptococcus pneumoniae MNZ41]	0.91717	0.000487539	0.0142857	0.614286	0.0142857	yes	no	down	0.000531568
511655178	EPD20928.1	phosphopentomutase [Streptococcus pneumoniae MNZ41]	0.541327	0.000487539	0.0142857	0.614286	0.0142857	yes	no	down	0.000900635
511655323	EPD21066.1	30S ribosomal protein S4 [Streptococcus pneumoniae MNZ41]	3.90347	0.673771	0.00119048	0.261905	0.0154762	yes	no	down	0.172608
511651827	EPD17705.1	elongation factor P [Streptococcus pneumoniae MNZ41]	0.981337	0.413614	0.00833333	0.0142857	0.0184524	yes	no	down	0.42148
511653039	EPD18870.1	50S ribosomal protein L4 [Streptococcus pneumoniae MNZ41]	1.78392	0.336511	0.0142857	0.0285714	0.027381	yes	no	down	0.188635
511656082	EPD21793.1	uracil phosphoribosyltransferase [Streptococcus pneumoniae MNZ41]	1.97543	0.290613	0.0142857	0.171429	0.0285714	yes	no	down	0.147114
511653059	EPD18890.1	adenylate kinase [Streptococcus pneumoniae MNZ41]	0.334944	2.27067	0.0714286	0.0142857	0.0285714	yes	no	up	6.77926
511653044	EPD18875.1	30S ribosomal protein S3 [Streptococcus pneumoniae MNZ41]	0.947366	0.182474	0.0107143	0.1	0.0392857	yes	no	down	0.192612
511651372	EPD17291.1	glyceraldehyde-3-phosphate dehydrogenase [Streptococcus pneumoniae MNZ41]	46.0568	23.2463	0.0142857	0.0142857	0.0464286	yes	no	down	0.504731
511651323	EPD17244.1	transcription-repair coupling factor [Streptococcus pneumoniae MNZ41]	0.000118774	0.283577	0.571429	0.114286	0.00714286	no	no	up	2387.53
511650597	EPD16571.1	hypothetical protein SP6UMMC_11075, partial [Streptococcus pneumoniae MNZ41]	0.000118774	0.389692	0.571429	0.052381	0.00952381	no	no	up	3280.94
511655791	EPD21518.1	dihydrolipoamide dehydrogenase [Streptococcus pneumoniae MNZ41]	0.000118774	0.0674766	0.571429	0.119048	0.0119048	no	no	up	568.108
511656454	EPD22157.1	transposase [Streptococcus pneumoniae MNZ41]	0.000118774	0.202013	0.571429	0.190476	0.0119048	no	no	up	1700.81
511653782	EPD19574.1	hypothetical protein SP6UMMC_06397 [Streptococcus pneumoniae MNZ41]	0.000118774	0.411711	0.571429	0.133333	0.0119048	no	no	up	3466.33
511655906	EPD21631.1	NAD(P)H dehydrogenase (quinone) [Streptococcus pneumoniae MNZ41]	0.000118774	0.253925	0.571429	0.261905	0.0130952	no	no	up	2137.88
511655740	EPD21471.1	GTPase Era [Streptococcus pneumoniae MNZ41]	0.000118774	0.333406	0.571429	0.261905	0.0130952	no	no	up	2807.06
511651823	EPD17701.1	asparaginyl/glutamyl-tRNA amidotransferase subunit C [Streptococcus pneumoniae MNZ41]	0.000118774	0.422249	0.571429	0.261905	0.0130952	no	no	up	3555.05
511653599	EPD19394.1	ABC transporter protein EcsB [Streptococcus pneumoniae MNZ41]	0.000118774	0.243536	0.571429	0.195238	0.0130952	no	no	up	2050.41
511651121	EPD17051.1	hypothetical protein SP6UMMC_10110 [Streptococcus pneumoniae MNZ41]	0.000118774	0.526614	0.571429	0.0666667	0.0130952	no	no	up	4433.74
511655443	EPD21180.1	transcription elongation factor GreA [Streptococcus pneumoniae MNZ41]	0.000118774	0.581108	0.571429	0.261905	0.0130952	no	no	up	4892.54
511650601	EPD16574.1	transposase, partial [Streptococcus pneumoniae MNZ41]	0.000118774	0.186087	0.571429	0.271429	0.0142857	no	no	up	1566.73
511655634	EPD21367.1	sialidase A [Streptococcus pneumoniae MNZ41]	0.000118774	0.337509	0.571429	0.328571	0.0142857	no	no	up	2841.6
511655891	EPD21616.1	peptide deformylase [Streptococcus pneumoniae MNZ41]	0.000118774	0.094125	0.571429	0.271429	0.0142857	no	no	up	792.47
511650733	EPD16694.1	hypothetical protein SP6UMMC_10933 [Streptococcus pneumoniae MNZ41]	0.000118774	0.362394	0.571429	0.414286	0.0142857	no	no	up	3051.12
511652277	EPD18145.1	reverse transcriptase [Streptococcus pneumoniae MNZ41]	0.000118774	0.472338	0.571429	0.0714286	0.0142857	no	no	up	3976.77
511652714	EPD18560.1	Zinc metalloprotease B [Streptococcus pneumoniae MNZ41]	0.000118774	0.159307	0.571429	0.0714286	0.0142857	no	no	up	1341.26
511651193	EPD17119.1	transposase, partial [Streptococcus pneumoniae MNZ41]	0.000118774	0.186087	0.571429	0.271429	0.0142857	no	no	up	1566.73
511655523	EPD21258.1	hypothetical protein SP6UMMC_03297 [Streptococcus pneumoniae MNZ41]	0.000118774	0.355408	0.571429	0.1	0.0142857	no	no	up	2992.3
511655182	EPD20932.1	amino acid ABC transporter ATP-binding protein [Streptococcus pneumoniae MNZ41]	0.000118774	0.344728	0.571429	0.171429	0.0142857	no	no	up	2902.38
511650789	EPD16746.1	DNA topoisomerase IV subunit B [Streptococcus pneumoniae MNZ41]	0.000118774	0.311366	0.571429	0.414286	0.0142857	no	no	up	2621.49
511651143	EPD17073.1	carbamoyl phosphate synthase large subunit [Streptococcus pneumoniae MNZ41]	0.000118774	0.121145	0.571429	0.171429	0.0142857	no	no	up	1019.96
511655342	EPD21083.1	aminopeptidase PepS [Streptococcus pneumoniae MNZ41]	0.000118774	0.145857	0.571429	0.271429	0.0142857	no	no	up	1228.02
511656520	EPD22223.1	GntR family transcriptional regulator [Streptococcus pneumoniae MNZ41]	0.000118774	0.247028	0.571429	0.328571	0.0142857	no	no	up	2079.81
511656784	EPD22481.1	phosphate acyltransferase [Streptococcus pneumoniae MNZ41]	0.000118774	0.191878	0.571429	0.271429	0.0142857	no	no	up	1615.49
511655493	EPD21228.1	putative helicase [Streptococcus pneumoniae MNZ41]	0.000118774	0.277641	0.571429	0.128571	0.0142857	no	no	up	2337.55
511651419	EPD17335.1	Zinc metalloprotease zmpC [Streptococcus pneumoniae MNZ41]	0.000118774	0.106773	0.571429	0.171429	0.0142857	no	no	up	898.954
511655724	EPD21455.1	hypothetical protein SP6UMMC_02427 [Streptococcus pneumoniae MNZ41]	0.000118774	0.206785	0.571429	0.128571	0.0142857	no	no	up	1740.99
511653890	EPD19680.1	UTP-glucose-1-phosphate uridylyltransferase [Streptococcus pneumoniae MNZ41]	0.633007	0.000487539	0.0166667	0.614286	0.0583333	no	no	down	0.000770195
511653038	EPD18869.1	50S ribosomal protein L3 [Streptococcus pneumoniae MNZ41]	0.0585632	0.000487539	0.00714286	0.614286	0.0607143	no	no	down	0.008325
511650832	EPD16784.1	pneumolysin (thiol-activated cytolysin), partial [Streptococcus pneumoniae MNZ41]	0.455971	0.000487539	0.0380952	0.614286	0.0619048	no	no	down	0.00106923
511652737	EPD18583.1	pneumolysin, partial [Streptococcus pneumoniae MNZ41]	0.455971	0.000487539	0.0380952	0.614286	0.0619048	no	no	down	0.00106923
511651828	EPD17706.1	hypothetical protein SP6UMMC_09048 [Streptococcus pneumoniae MNZ41]	0.356053	0.000487539	0.0571429	0.614286	0.0642857	no	no	down	0.00136929
511653144	EPD18972.1	putative 1-phosphofructokinase [Streptococcus pneumoniae MNZ41]	0.444856	0.000487539	0.047619	0.614286	0.0666667	no	no	down	0.00109595
511654132	EPD19913.1	seryl-tRNA ligase [Streptococcus pneumoniae MNZ41]	0.906502	0.000487539	0.0190476	0.614286	0.0666667	no	no	down	0.000537824
511656864	EPD22559.1	phosphoribosylformylglycinamidine synthase [Streptococcus pneumoniae MNZ41]	0.305134	0.000487539	0.047619	0.614286	0.0666667	no	no	down	0.00159779
511651978	EPD17850.1	30S ribosomal protein S15 [Streptococcus pneumoniae MNZ41]	0.575446	0.000487539	0.0190476	0.614286	0.0666667	no	no	down	0.000847236
511653797	EPD19589.1	multiple sugar-binding transport ATP-binding protein [Streptococcus pneumoniae MNZ41]	0.554722	0.000487539	0.0619048	0.614286	0.0666667	no	no	down	0.000878888
511655669	EPD21402.1	phosphoglyceromutase [Streptococcus pneumoniae MNZ41]	3.08481	2.00046	0.00952381	0.0130952	0.0670635	no	no	down	0.648487
511653143	EPD18971.1	PTS system fructose/mannitol (fru) transporter subunit IIABC [Streptococcus pneumoniae MNZ41]	0.521568	0.000487539	0.0357143	0.614286	0.0678571	no	no	down	0.000934756
511656859	EPD22554.1	bifunctional phosphoribosylaminoimidazolecarboxamide formyltransferase/IMP cyclohydrolase [Streptococcus pneumoniae MNZ41]	0.218265	0.000487539	0.0642857	0.614286	0.0678571	no	no	down	0.0022337
511656668	EPD22367.1	phosphoenolpyruvate-protein phosphotransferase [Streptococcus pneumoniae MNZ41]	0.488965	0.000487539	0.0238095	0.614286	0.0690476	no	no	down	0.000997082
511652321	EPD18186.1	DNA-directed RNA polymerase subunit beta [Streptococcus pneumoniae MNZ41]	0.854188	0.000487539	0.0238095	0.614286	0.0690476	no	no	down	0.000570763
511652311	EPD18176.1	recombinase A [Streptococcus pneumoniae MNZ41]	0.306572	0.000487539	0.0285714	0.614286	0.0714286	no	no	down	0.00159029
511651838	EPD17716.1	3-ketoacyl-(acyl-carrier-protein) reductase [Streptococcus pneumoniae MNZ41]	0.851441	0.000487539	0.0285714	0.614286	0.0714286	no	no	down	0.000572604
511656793	EPD22490.1	ribose-phosphate pyrophosphokinase [Streptococcus pneumoniae MNZ41]	0.506726	0.000487539	0.0285714	0.614286	0.0714286	no	no	down	0.000962134
511653583	EPD19378.1	transcription elongation factor NusA [Streptococcus pneumoniae MNZ41]	0.28314	0.000487539	0.0571429	0.614286	0.0714286	no	no	down	0.0017219
511654084	EPD19867.1	ABC transporter substrate-binding protein [Streptococcus pneumoniae MNZ41]	0.522029	0.000487539	0.0285714	0.614286	0.0714286	no	no	down	0.000933931
511652896	EPD18733.1	siderophore uptake periplasmic binding protein [Streptococcus pneumoniae MNZ41]	0.55715	0.000487539	0.0285714	0.614286	0.0714286	no	no	down	0.000875059
511653065	EPD18896.1	50S ribosomal protein L17 [Streptococcus pneumoniae MNZ41]	0.851311	2.41264	0.0142857	0.0428571	0.0714286	no	no	up	2.83403
511651303	EPD17224.1	DNA polymerase III subunit beta [Streptococcus pneumoniae MNZ41]	0.220816	0.000487539	0.0285714	0.614286	0.0714286	no	no	down	0.0022079
511653047	EPD18878.1	30S ribosomal protein S17 [Streptococcus pneumoniae MNZ41]	0.108618	0.000487539	0.0285714	0.614286	0.0714286	no	no	down	0.00448855
511655373	EPD21114.1	ATP-dependent Clp protease ATP-binding subunit [Streptococcus pneumoniae MNZ41]	0.535876	0.000487539	0.0714286	0.614286	0.0714286	no	no	down	0.000909797
511651837	EPD17715.1	3-oxoacyl-(acyl carrier protein) synthase II [Streptococcus pneumoniae MNZ41]	0.284612	0.000487539	0.0285714	0.614286	0.0714286	no	no	down	0.00171299
511655433	EPD21170.1	F0F1 ATP synthase subunit epsilon [Streptococcus pneumoniae MNZ41]	0.672999	0.000487539	0.0571429	0.614286	0.0714286	no	no	down	0.000724427
511654617	EPD20379.1	glutamine synthetase [Streptococcus pneumoniae MNZ41]	0.22193	0.000487539	0.0571429	0.614286	0.0714286	no	no	down	0.00219681
511651329	EPD17250.1	hypoxanthine phosphoribosyltransferase [Streptococcus pneumoniae MNZ41]	0.326207	0.000487539	0.0714286	0.614286	0.0714286	no	no	down	0.00149457
511651958	EPD17830.1	putative endopeptidase O [Streptococcus pneumoniae MNZ41]	0.128429	0.000487539	0.0428571	0.614286	0.0714286	no	no	down	0.00379616
511655748	EPD21477.1	polynucleotide phosphorylase/polyadenylase, partial [Streptococcus pneumoniae MNZ41]	0.651889	0.000487539	0.0285714	0.614286	0.0714286	no	no	down	0.000747886
511651954	EPD17826.1	lipid hydroperoxide peroxidase [Streptococcus pneumoniae MNZ41]	0.965531	0.000487539	0.0285714	0.614286	0.0714286	no	no	down	0.000504944
511652642	EPD18491.1	oligoendopeptidase F [Streptococcus pneumoniae MNZ41]	0.313686	0.000487539	0.0714286	0.614286	0.0714286	no	no	down	0.00155423
511653877	EPD19667.1	arginyl-tRNA ligase [Streptococcus pneumoniae MNZ41]	0.637649	0.000487539	0.0285714	0.614286	0.0714286	no	no	down	0.000764588
511652571	EPD18426.1	DNA-binding protein HU [Streptococcus pneumoniae MNZ41]	0.60799	0.181182	0.0142857	0.0142857	0.0714286	no	no	down	0.298002
511651032	EPD16968.1	glutamate dehydrogenase [Streptococcus pneumoniae MNZ41]	0.31369	0.000487539	0.0285714	0.614286	0.0714286	no	no	down	0.00155421
511654643	EPD20405.1	pyruvate formate-lyase [Streptococcus pneumoniae MNZ41]	1.01545	1.84485	0.0142857	0.0142857	0.0833333	no	no	up	1.81678
511655382	EPD21121.1	hypothetical protein SP6UMMC_03527 [Streptococcus pneumoniae MNZ41]	3.54896	1.917	0.0142857	0.0285714	0.0993056	no	no	down	0.54016
511655750	EPD21479.1	surface anchored protein, partial [Streptococcus pneumoniae MNZ41]	0.07061	0.273491	0.0904762	0.0428571	0.1	no	no	up	3.87326
511655001	EPD20757.1	50S ribosomal protein L11 [Streptococcus pneumoniae MNZ41]	1.80107	7.25028	0.0119048	0.0142857	0.1	no	no	up	4.02554
511652971	EPD18805.1	elongation factor Tu [Streptococcus pneumoniae MNZ41]	18.9225	40.3781	0.0142857	0.0130952	0.113095	no	no	up	2.13386
511653606	EPD19401.1	heat shock protein GrpE [Streptococcus pneumoniae MNZ41]	4.71071	8.40829	0.0142857	0.0142857	0.114286	no	no	up	1.78493
511650819	EPD16771.1	putative tRNA-binding protein [Streptococcus pneumoniae MNZ41]	0.398263	0.797375	0.0714286	0.0214286	0.121429	no	no	up	2.00213
511652735	EPD18581.1	hypothetical protein SP6UMMC_08118 [Streptococcus pneumoniae MNZ41]	1.00935	0.343595	0.00833333	0.328571	0.136905	no	no	down	0.340412
511653057	EPD18888.1	50S ribosomal protein L15 [Streptococcus pneumoniae MNZ41]	11.2623	4.87764	0.00952381	0.0142857	0.138095	no	no	down	0.433094
511656708	EPD22407.1	L-lactate dehydrogenase [Streptococcus pneumoniae MNZ41]	10.7618	5.01343	0.0107143	0.142857	0.153571	no	no	down	0.465856
511655383	EPD21122.1	CsbD-like protein [Streptococcus pneumoniae MNZ41]	2.8527	3.5903	0.0119048	0.0142857	0.184127	no	no	up	1.25856
511655538	EPD21273.1	septation ring formation regulator EzrA [Streptococcus pneumoniae MNZ41]	0.173872	0.000487539	0.052381	0.614286	0.202381	no	no	down	0.00280401
511653786	EPD19578.1	ATP-dependent protease ATP-binding subunit ClpX [Streptococcus pneumoniae MNZ41]	0.195542	0.000487539	0.0619048	0.614286	0.204762	no	no	down	0.00249326
511653062	EPD18893.1	30S ribosomal protein S13 [Streptococcus pneumoniae MNZ41]	0.812618	0.21091	0.0333333	0.0452381	0.204762	no	no	down	0.259544
511654558	EPD20323.1	putative maltose/maltodextrin-binding protein precursor [Streptococcus pneumoniae MNZ41]	0.190272	0.000487539	0.0619048	0.614286	0.204762	no	no	down	0.00256232
511656532	EPD22235.1	transcriptional regulator Spx [Streptococcus pneumoniae MNZ41]	0.175434	0.000487539	0.0380952	0.614286	0.205952	no	no	down	0.00277904
511655430	EPD21167.1	TPR domain protein [Streptococcus pneumoniae MNZ41]	0.170861	0.000487539	0.147619	0.614286	0.208333	no	no	down	0.00285342
511655616	EPD21349.1	GTP-binding protein Der [Streptococcus pneumoniae MNZ41]	0.324347	0.000487539	0.12381	0.614286	0.209524	no	no	down	0.00150314
511655011	EPD20767.1	oxidoreductase [Streptococcus pneumoniae MNZ41]	0.0597667	0.000487539	0.152381	0.614286	0.209524	no	no	down	0.00815736
511651839	EPD17717.1	ACP S-malonyltransferase [Streptococcus pneumoniae MNZ41]	0.0596613	0.000487539	0.109524	0.614286	0.209524	no	no	down	0.00817177
511652496	EPD18355.1	saccharopine dehydrogenase [Streptococcus pneumoniae MNZ41]	0.178127	0.000487539	0.152381	0.614286	0.209524	no	no	down	0.00273703
511652716	EPD18562.1	histidine kinase [Streptococcus pneumoniae MNZ41]	0.0223962	0.000487539	0.107143	0.614286	0.210714	no	no	down	0.0217688
511653067	EPD18898.1	hypothetical protein SP6UMMC_07583 [Streptococcus pneumoniae MNZ41]	0.193951	0.000487539	0.114286	0.614286	0.210714	no	no	down	0.00251372
511653700	EPD19492.1	single-stranded DNA-binding protein [Streptococcus pneumoniae MNZ41]	0.277182	0.000487539	0.119048	0.614286	0.211905	no	no	down	0.00175891
511655162	EPD20912.1	ABC transporter ATP-binding protein [Streptococcus pneumoniae MNZ41]	0.0477731	0.000487539	0.195238	0.614286	0.213095	no	no	down	0.0102053
511655802	EPD21529.1	recombination helicase AddA [Streptococcus pneumoniae MNZ41]	0.0794806	0.000487539	0.195238	0.614286	0.213095	no	no	down	0.00613406
511653795	EPD19587.1	putative methyltransferase [Streptococcus pneumoniae MNZ41]	0.0756878	0.000487539	0.12381	0.614286	0.213095	no	no	down	0.00644144
511652839	EPD18679.1	leucyl-tRNA ligase [Streptococcus pneumoniae MNZ41]	0.18218	0.000487539	0.1	0.614286	0.214286	no	no	down	0.00267614
511655215	EPD20960.1	rhodanese-related sulfurtransferase [Streptococcus pneumoniae MNZ41]	0.248218	0.000487539	0.1	0.614286	0.214286	no	no	down	0.00196416
511655078	EPD20831.1	TatD related DNase [Streptococcus pneumoniae MNZ41]	0.274081	0.000487539	0.2	0.614286	0.214286	no	no	down	0.00177881
511655495	EPD21230.1	dihydroorotate dehydrogenase 1A [Streptococcus pneumoniae MNZ41]	0.260076	0.000487539	0.0714286	0.614286	0.214286	no	no	down	0.0018746
511651008	EPD16949.1	RNA polymerase sigma factor RpoD [Streptococcus pneumoniae MNZ41]	0.231317	0.000487539	0.128571	0.614286	0.214286	no	no	down	0.00210767
511652498	EPD18357.1	lysine decarboxylase [Streptococcus pneumoniae MNZ41]	0.0615763	0.000487539	0.2	0.614286	0.214286	no	no	down	0.00791764
511655444	EPD21181.1	putative aminodeoxychorismate lyase [Streptococcus pneumoniae MNZ41]	0.18668	0.000487539	0.0714286	0.614286	0.214286	no	no	down	0.00261163
511654232	EPD20011.1	acetate kinase A/propionate kinase 2 [Streptococcus pneumoniae MNZ41]	0.102822	0.000487539	0.171429	0.614286	0.214286	no	no	down	0.00474158
511653064	EPD18895.1	DNA-directed RNA polymerase subunit alpha [Streptococcus pneumoniae MNZ41]	0.794428	0.379675	0.0142857	0.0428571	0.214286	no	no	down	0.477923
511655528	EPD21263.1	aminopeptidase N [Streptococcus pneumoniae MNZ41]	0.251432	0.000487539	0.0714286	0.614286	0.214286	no	no	down	0.00193905
511656578	EPD22279.1	putative stress response-related Clp ATPase [Streptococcus pneumoniae MNZ41]	0.37498	0.000487539	0.1	0.614286	0.214286	no	no	down	0.00130017
511655362	EPD21103.1	glycosyl hydrolase, family 31 [Streptococcus pneumoniae MNZ41]	0.24003	0.000487539	0.2	0.614286	0.214286	no	no	down	0.00203116
511655610	EPD21343.1	ABC transporter ATP-binding protein [Streptococcus pneumoniae MNZ41]	0.582503	0.000487539	0.128571	0.614286	0.214286	no	no	down	0.000836972
511656671	EPD22370.1	ribonucleotide-diphosphate reductase subunit alpha [Streptococcus pneumoniae MNZ41]	0.192415	0.000487539	0.142857	0.614286	0.214286	no	no	down	0.00253378
511653783	EPD19575.1	glmZ(sRNA)-inactivating NTPase [Streptococcus pneumoniae MNZ41]	0.206616	0.000487539	0.0714286	0.614286	0.214286	no	no	down	0.00235964
511656581	EPD22282.1	ABC transporter substrate-binding protein [Streptococcus pneumoniae MNZ41]	0.0948306	0.000487539	0.0714286	0.614286	0.214286	no	no	down	0.00514116
511653488	EPD19290.1	phenylalanyl-tRNA ligase subunit alpha [Streptococcus pneumoniae MNZ41]	0.34028	0.000487539	0.1	0.614286	0.214286	no	no	down	0.00143276
511656018	EPD21729.1	ribonuclease Z [Streptococcus pneumoniae MNZ41]	0.0524898	0.000487539	0.1	0.614286	0.214286	no	no	down	0.00928826
511650554	EPD16536.1	enoyl-CoA hydratase [Streptococcus pneumoniae MNZ41]	0.29825	0.0334388	0.1	0.261905	0.214286	no	no	down	0.112117
511656789	EPD22486.1	DNA polymerase I [Streptococcus pneumoniae MNZ41]	0.0886021	0.000487539	0.128571	0.614286	0.214286	no	no	down	0.00550256
511650764	EPD16723.1	50S ribosomal protein L31 [Streptococcus pneumoniae MNZ41]	1.74235	0.000487539	0.1	0.614286	0.214286	no	no	down	0.000279816
511652850	EPD18690.1	prolyl-tRNA ligase [Streptococcus pneumoniae MNZ41]	0.202362	0.000487539	0.0714286	0.614286	0.214286	no	no	down	0.00240925
511653051	EPD18882.1	30S ribosomal protein S14 [Streptococcus pneumoniae MNZ41]	0.29738	0.517822	0.00357143	0.0285714	0.214286	no	no	up	1.74128
511654142	EPD19923.1	trigger factor [Streptococcus pneumoniae MNZ41]	11.9269	17.0292	0.0142857	0.0142857	0.222619	no	no	up	1.4278
511656478	EPD22181.1	putative DNA methylase [Streptococcus pneumoniae MNZ41]	0.266909	0.467986	0.271429	0.0285714	0.225595	no	no	up	1.75335
511653055	EPD18886.1	30S ribosomal protein S5 [Streptococcus pneumoniae MNZ41]	7.59706	4.47905	0.0130952	0.00952381	0.227778	no	no	down	0.589577
511654620	EPD20382.1	phosphoglycerate kinase [Streptococcus pneumoniae MNZ41]	28.3225	36.1137	0.0142857	0.0142857	0.238095	no	no	up	1.27509
511656669	EPD22368.1	phosphocarrier protein HPr [Streptococcus pneumoniae MNZ41]	5.43413	7.72203	0.0142857	0.0142857	0.271429	no	no	up	1.42102
511653052	EPD18883.1	30S ribosomal protein S8 [Streptococcus pneumoniae MNZ41]	5.26977	4.15384	0.0142857	0.00833333	0.3	no	no	down	0.788239
511655170	EPD20920.1	30S ribosomal protein S20 [Streptococcus pneumoniae MNZ41]	4.87673	6.04445	0.0142857	0.0130952	0.313095	no	no	up	1.23945
511653699	EPD19491.1	30S ribosomal protein S18 [Streptococcus pneumoniae MNZ41]	0.266092	0.329767	0.0285714	0.0380952	0.324206	no	no	up	1.2393
511650923	EPD16866.1	excinuclease ABC subunit A [Streptococcus pneumoniae MNZ41]	0.380103	0.49495	0.347619	0.0333333	0.365774	no	no	up	1.30215
511653580	EPD19375.1	translation initiation factor IF-2 [Streptococcus pneumoniae MNZ41]	0.216433	0.31436	0.128571	0.328571	0.365972	no	no	up	1.45246
511651648	EPD17538.1	manganese-dependent inorganic pyrophosphatase [Streptococcus pneumoniae MNZ41]	0.517755	0.404402	0.0285714	0.0285714	0.367956	no	no	down	0.781069
511655797	EPD21524.1	ribonuclease HII [Streptococcus pneumoniae MNZ41]	0.218106	0.314973	0.185714	0.261905	0.370238	no	no	up	1.44413
511656465	EPD22168.1	hypothetical protein SP6UMMC_01087 [Streptococcus pneumoniae MNZ41]	0.0240553	0.0927245	0.0714286	0.271429	0.371429	no	no	up	3.85464
511653032	EPD18863.1	anaerobic ribonucleoside triphosphate reductase [Streptococcus pneumoniae MNZ41]	0.0838808	0.193773	0.119048	0.271429	0.371429	no	no	up	2.3101
511651675	EPD17561.1	RNA methyltransferase [Streptococcus pneumoniae MNZ41]	0.0565172	0.304781	0.171429	0.414286	0.371429	no	no	up	5.39272
511650816	EPD16768.1	co-chaperonin GroES [Streptococcus pneumoniae MNZ41]	1.26767	1.36631	0.0142857	0.0142857	0.4	no	no	up	1.07781
511651821	EPD17699.1	50S ribosomal protein L28 [Streptococcus pneumoniae MNZ41]	0.16945	0.129443	0.0142857	0.271429	0.414286	no	no	down	0.763901
511655335	EPD21076.1	30S ribosomal protein S12 [Streptococcus pneumoniae MNZ41]	0.603383	0.559986	0.0142857	0.0142857	0.428571	no	no	down	0.928077
511653054	EPD18885.1	50S ribosomal protein L18 [Streptococcus pneumoniae MNZ41]	4.16508	4.29018	0.0142857	0.0142857	0.428571	no	no	up	1.03004
511654246	EPD20025.1	transketolase [Streptococcus pneumoniae MNZ41]	0.258631	0.366913	0.0428571	0.328571	0.453869	no	no	up	1.41867
511653046	EPD18877.1	50S ribosomal protein L29 [Streptococcus pneumoniae MNZ41]	0.439072	5.10039	0.0428571	0.0428571	0.457143	no	no	up	11.6163
511655027	EPD20783.1	fructose-bisphosphate aldolase [Streptococcus pneumoniae MNZ41]	6.62825	7.28228	0.0119048	0.0142857	0.485714	no	no	up	1.09867
511656523	EPD22226.1	phosphate transporter ATP-binding protein [Streptococcus pneumoniae MNZ41]	0.05645	0.000487539	0.214286	0.614286	0.492857	no	no	down	0.00863665
511653603	EPD19398.1	chaperone protein DnaJ [Streptococcus pneumoniae MNZ41]	0.853832	0.83336	0.0333333	0.171429	0.494048	no	no	down	0.976023
511650810	EPD16765.1	pyridine nucleotide-disulfide oxidoreductase [Streptococcus pneumoniae MNZ41]	0.0376611	0.000487539	0.366667	0.614286	0.495238	no	no	down	0.0129454
511655732	EPD21463.1	50S ribosomal protein L20 [Streptococcus pneumoniae MNZ41]	0.0908387	0.000487539	0.204762	0.614286	0.49881	no	no	down	0.00536708
511653053	EPD18884.1	50S ribosomal protein L6 [Streptococcus pneumoniae MNZ41]	0.472798	0.44209	0.0714286	0.0714286	0.499008	no	no	down	0.935051
511653145	EPD18973.1	DeoR family regulatory protein [Streptococcus pneumoniae MNZ41]	0.157864	0.000487539	0.271429	0.614286	0.5	no	no	down	0.00308835
511655598	EPD21331.1	hydroxymethylglutaryl-CoA synthase [Streptococcus pneumoniae MNZ41]	0.0939545	0.000487539	0.271429	0.614286	0.5	no	no	down	0.00518909
511656853	EPD22548.1	adenylosuccinate lyase [Streptococcus pneumoniae MNZ41]	0.196069	0.000487539	0.214286	0.614286	0.5	no	no	down	0.00248657
511656602	EPD22303.1	putative cobalt transport protein [Streptococcus pneumoniae MNZ41]	0.356964	0.000487539	0.271429	0.614286	0.5	no	no	down	0.00136579
511650797	EPD16754.1	pyrrolidone-carboxylate peptidase [Streptococcus pneumoniae MNZ41]	0.247593	0.000487539	0.328571	0.614286	0.5	no	no	down	0.00196911
511651273	EPD17196.1	oligopeptide ABC transporter periplasmic protein [Streptococcus pneumoniae MNZ41]	0.139594	0.000487539	0.214286	0.614286	0.5	no	no	down	0.00349255

## Sheet: Downregulated
NCBI Protein GI	NCBI Genbank Accession	Protein Description	P-value MNZ41 vs JLB01	p <= 0.05	p <= 0.01	Direction	Ratio JLB01 / MNZ41	Comments
511650799	EPD16756.1	30S ribosomal protein S1 [Streptococcus pneumoniae MNZ41]	0.00357143	yes	yes	down	0.00058968
511652890	EPD18727.1	glutamyl aminopeptidase [Streptococcus pneumoniae MNZ41]	0.00357143	yes	yes	down	0.00100608	Glutamate synthesis
511651651	EPD17541.1	hypothetical protein SP6UMMC_09315 [Streptococcus pneumoniae MNZ41]	0.0047619	yes	yes	down	0.000551975
511655099	EPD20852.1	asparagine synthetase AsnA [Streptococcus pneumoniae MNZ41]	0.0047619	yes	yes	down	0.000289459	Asparagine synthesis
511652519	EPD18378.1	6-phosphofructokinase [Streptococcus pneumoniae MNZ41]	0.0047619	yes	yes	down	0.000446225	Synthesis of Frucotose-1,6-bisphosphate in glycolysis
511650815	EPD16767.1	chaperonin GroEL [Streptococcus pneumoniae MNZ41]	0.00595238	yes	yes	down	0.0610426	Refolding of misfolded proteins under stressful conditions
511656482	EPD22185.1	50S ribosomal protein L10 [Streptococcus pneumoniae MNZ41]	0.00714286	yes	yes	down	0.00198939
511651805	EPD17685.1	surface protein A [Streptococcus pneumoniae MNZ41]	0.00833333	yes	yes	down	0.00291988	Surface adhesion, Factor H binding, sIgA binding
511656014	EPD21725.1	hypothetical protein SP6UMMC_01517 [Streptococcus pneumoniae MNZ41]	0.00952381	yes	yes	down	0.00181487
511656233	EPD21942.1	putative phosphatase [Streptococcus pneumoniae MNZ41]	0.00952381	yes	yes	down	0.000561373
511655904	EPD21629.1	NADH oxidase [Streptococcus pneumoniae MNZ41]	0.0107143	yes	no	down	0.000213804	Protects against oxidative stress, aids in adherence.
511655348	EPD21089.1	PTS system mannost-specific transporter subunits IIAB [Streptococcus pneumoniae MNZ41]	0.0107143	yes	no	down	0.000776463
511653050	EPD18881.1	50S ribosomal protein L5 [Streptococcus pneumoniae MNZ41]	0.0111111	yes	no	down	0.153088
511652566	EPD18421.1	50S ribosomal protein L27 [Streptococcus pneumoniae MNZ41]	0.0119048	yes	no	down	0.107751
511652320	EPD18185.1	DNA-directed RNA polymerase subunit beta' [Streptococcus pneumoniae MNZ41]	0.0119048	yes	no	down	0.000193102
511654130	EPD19911.1	aspartate kinase [Streptococcus pneumoniae MNZ41]	0.0119048	yes	no	down	0.000772218	Threonine synthesis from aspartate
511655436	EPD21173.1	F0F1 ATP synthase subunit alpha [Streptococcus pneumoniae MNZ41]	0.0119048	yes	no	down	0.000168335
511650758	EPD16717.1	50S ribosomal protein L19 [Streptococcus pneumoniae MNZ41]	0.0119048	yes	no	down	0.0574193
511653045	EPD18876.1	50S ribosomal protein L16 [Streptococcus pneumoniae MNZ41]	0.0119048	yes	no	down	0.00128772
511653190	EPD19015.1	foldase protein PrsA [Streptococcus pneumoniae MNZ41]	0.0130952	yes	no	down	0.000660481
511653701	EPD19493.1	30S ribosomal protein S6 [Streptococcus pneumoniae MNZ41]	0.0130952	yes	no	down	0.000548891
511656611	EPD22312.1	inosine 5'-monophosphate dehydrogenase [Streptococcus pneumoniae MNZ41]	0.0130952	yes	no	down	0.000284493
511655359	EPD21100.1	30S ribosomal protein S9 [Streptococcus pneumoniae MNZ41]	0.0130952	yes	no	down	0.0138161
511655336	EPD21077.1	30S ribosomal protein S7 [Streptococcus pneumoniae MNZ41]	0.0130952	yes	no	down	0.229742
511653037	EPD18868.1	30S ribosomal protein S10 [Streptococcus pneumoniae MNZ41]	0.0142857	yes	no	down	0.0793782
511655995	EPD21718.1	hypothetical protein SP6UMMC_01877 [Streptococcus pneumoniae MNZ41]	0.0142857	yes	no	down	0.117021
511655425	EPD21162.1	phosphoglucomutase [Streptococcus pneumoniae MNZ41]	0.0142857	yes	no	down	0.00126254
511656800	EPD22497.1	adenylosuccinate synthetase [Streptococcus pneumoniae MNZ41]	0.0142857	yes	no	down	0.000967904
511650808	EPD16763.1	cold-shock DEAD box protein A [Streptococcus pneumoniae MNZ41]	0.0142857	yes	no	down	0.00059846
511655563	EPD21296.1	thioredoxin [Streptococcus pneumoniae MNZ41]	0.0142857	yes	no	down	0.000491856
511656067	EPD21778.1	pyruvate oxidase [Streptococcus pneumoniae MNZ41]	0.0142857	yes	no	down	0.0755145
511656052	EPD21763.1	L-lactate oxidase [Streptococcus pneumoniae MNZ41]	0.0142857	yes	no	down	0.000660994
511653049	EPD18880.1	50S ribosomal protein L24 [Streptococcus pneumoniae MNZ41]	0.0142857	yes	no	down	0.0850108
511654250	EPD20029.1	bifunctional acetaldehyde-CoA/alcohol dehydrogenase [Streptococcus pneumoniae MNZ41]	0.0142857	yes	no	down	0.000237556
511653042	EPD18873.1	30S ribosomal protein S19 [Streptococcus pneumoniae MNZ41]	0.0142857	yes	no	down	0.00243232
511653791	EPD19583.1	triosephosphate isomerase [Streptococcus pneumoniae MNZ41]	0.0142857	yes	no	down	0.181628
511656025	EPD21736.1	BipA family GTPase [Streptococcus pneumoniae MNZ41]	0.0142857	yes	no	down	0.00196346
511653605	EPD19400.1	molecular chaperone DnaK [Streptococcus pneumoniae MNZ41]	0.0142857	yes	no	down	0.331669
511655881	EPD21606.1	GMP synthase [Streptococcus pneumoniae MNZ41]	0.0142857	yes	no	down	0.000385881
511655337	EPD21078.1	elongation factor G [Streptococcus pneumoniae MNZ41]	0.0142857	yes	no	down	0.128353
511653048	EPD18879.1	50S ribosomal protein L14 [Streptococcus pneumoniae MNZ41]	0.0142857	yes	no	down	0.122404
511655661	EPD21394.1	cell division protein FtsZ [Streptococcus pneumoniae MNZ41]	0.0142857	yes	no	down	0.105603
511651330	EPD17251.1	cell division protein FtsH [Streptococcus pneumoniae MNZ41]	0.0142857	yes	no	down	9.13702e-05
511653041	EPD18872.1	50S ribosomal protein L2 [Streptococcus pneumoniae MNZ41]	0.0142857	yes	no	down	0.000236583
511656909	EPD22602.1	ribosome recycling factor [Streptococcus pneumoniae MNZ41]	0.0142857	yes	no	down	0.170888
511650645	EPD16613.1	enolase [Streptococcus pneumoniae MNZ41]	0.0142857	yes	no	down	0.150763
511652564	EPD18419.1	50S ribosomal protein L21 [Streptococcus pneumoniae MNZ41]	0.0142857	yes	no	down	0.0111528
511655434	EPD21171.1	F0F1 ATP synthase subunit beta [Streptococcus pneumoniae MNZ41]	0.0142857	yes	no	down	0.000113251
511656597	EPD22298.1	elongation factor Ts [Streptococcus pneumoniae MNZ41]	0.0142857	yes	no	down	0.104472
511652518	EPD18377.1	pyruvate kinase [Streptococcus pneumoniae MNZ41]	0.0142857	yes	no	down	0.00815963
511651179	EPD17107.1	glucose-6-phosphate isomerase [Streptococcus pneumoniae MNZ41]	0.0142857	yes	no	down	0.000442711
511655000	EPD20756.1	50S ribosomal protein L1 [Streptococcus pneumoniae MNZ41]	0.0142857	yes	no	down	0.053719
511655358	EPD21099.1	50S ribosomal protein L13 [Streptococcus pneumoniae MNZ41]	0.0142857	yes	no	down	0.0716981
511655504	EPD21239.1	30S ribosomal protein S16 [Streptococcus pneumoniae MNZ41]	0.0142857	yes	no	down	0.000287005
511656598	EPD22299.1	30S ribosomal protein S2 [Streptococcus pneumoniae MNZ41]	0.0142857	yes	no	down	0.0499508
511656510	EPD22213.1	alanyl-tRNA ligase [Streptococcus pneumoniae MNZ41]	0.0142857	yes	no	down	0.000531568
511655178	EPD20928.1	phosphopentomutase [Streptococcus pneumoniae MNZ41]	0.0142857	yes	no	down	0.000900635
511655323	EPD21066.1	30S ribosomal protein S4 [Streptococcus pneumoniae MNZ41]	0.0154762	yes	no	down	0.172608
511651827	EPD17705.1	elongation factor P [Streptococcus pneumoniae MNZ41]	0.0184524	yes	no	down	0.42148
511653039	EPD18870.1	50S ribosomal protein L4 [Streptococcus pneumoniae MNZ41]	0.027381	yes	no	down	0.188635
511656082	EPD21793.1	uracil phosphoribosyltransferase [Streptococcus pneumoniae MNZ41]	0.0285714	yes	no	down	0.147114
511653044	EPD18875.1	30S ribosomal protein S3 [Streptococcus pneumoniae MNZ41]	0.0392857	yes	no	down	0.192612
511651372	EPD17291.1	glyceraldehyde-3-phosphate dehydrogenase [Streptococcus pneumoniae MNZ41]	0.0464286	yes	no	down	0.504731

## Sheet: Upregulated
NCBI Protein GI	NCBI Genbank Accession	Protein Description	P-value MNZ41 vs JLB01	p <= 0.05	p <= 0.01	Direction	Ratio JLB01 / MNZ41	Comments
511653043	EPD18874.1	50S ribosomal protein L22 [Streptococcus pneumoniae MNZ41]	0.0047619	yes	yes	up	5.28885	binds 23S rRNA, mutations result in ERM resistance
511651045	EPD16981.1	DNA repair ATPase [Streptococcus pneumoniae MNZ41]	0.00714286	yes	no	up	2684.57	single strand breaks, replication, recombination, repair
511655643	EPD21376.1	N-acetylmannosamine-6-phosphate 2-epimerase [Streptococcus pneumoniae MNZ41]	0.0107143	yes	no	up	3141.45	NAM<->NAG
511652562	EPD18417.1	hypothetical protein SP6UMMC_08263 [Streptococcus pneumoniae MNZ41]	0.0119048	yes	no	up	19947.3
511655163	EPD20913.1	putative lipoprotein [Streptococcus pneumoniae MNZ41]	0.0130952	yes	no	up	35.6879	lipoprotein exposed to periplasm
511651132	EPD17062.1	DNA topoisomerase I [Streptococcus pneumoniae MNZ41]	0.0142857	yes	no	up	2503.06	Break and rejoining of DNA during replication (prevent supercoiling)
511653024	EPD18855.1	hypothetical protein SP6UMMC_07368 [Streptococcus pneumoniae MNZ41]	0.0142857	yes	no	up	11359.9
511653784	EPD19576.1	endoribonuclease L-PSP [Streptococcus pneumoniae MNZ41]	0.0142857	yes	no	up	2822.79	translation initiation inhibitor
511655349	EPD21090.1	ethanol-active dehydrogenase/acetaldehyde-active reductase [Streptococcus pneumoniae MNZ41]	0.0142857	yes	no	up	18986.3	Fermentation: regeneration of NAD+
511653789	EPD19581.1	DNA protection during starvation protein [Streptococcus pneumoniae MNZ41]	0.0142857	yes	no	up	33.768	Oxidative damage protectant
511656499	EPD22202.1	hypothetical protein SP6UMMC_01262 [Streptococcus pneumoniae MNZ41]	0.0142857	yes	no	up	7513.29
511653059	EPD18890.1	adenylate kinase [Streptococcus pneumoniae MNZ41]	0.0285714	yes	no	up	6.77926	use ATP, AMP signal of cellular stress

## Sheet: MNZ41_vs_JLB01
Control reps are: MNZ41-1 MNZ41-3 MNZ41-4 MNZ41-2
Treatment reps are: JLB01-2 JLB01-1 JLB01-3 JLB01-4
Data are normalized using mode_aligned method.
Differential Expression evaluated using permutation.
Description	Control rep MNZ41-1 Sum	Control rep MNZ41-1 Normalized Sum	Control rep MNZ41-3 Sum	Control rep MNZ41-3 Normalized Sum	Control rep MNZ41-4 Sum	Control rep MNZ41-4 Normalized Sum	Control rep MNZ41-2 Sum	Control rep MNZ41-2 Normalized Sum	Control MEAN Sum	Control Normalized MEAN Sum	Treatment rep JLB01-2 Sum	Treatment rep JLB01-2 Normalized Sum	Treatment rep JLB01-1 Sum	Treatment rep JLB01-1 Normalized Sum	Treatment rep JLB01-3 Sum	Treatment rep JLB01-3 Normalized Sum	Treatment rep JLB01-4 Sum	Treatment rep JLB01-4 Normalized Sum	Treatment MEAN Sum	Treatment Normalized MEAN Sum	P-value C vs noise	P-value T vs noise	P-value T vs C	p <= 0.05	p <= 0.01	Direction	Ratio T / C
gi|511653037|gb|EPD18868.1| 30S ribosomal protein S10 [Streptococcus pneumoniae MNZ41]	8.09179e+09	3.87084	1.00969e+10	3.90148	2.91972e+10	12.8148	4.95667e+09	2.4855	1.30856e+10	5.76815	2.34728e+08	1.00551	1.27197e+08	0.311025	2.31823e+08	0.514409	0	0.000514216	1.48437e+08	0.457866	0.0142857	0.0428571	0.0142857	yes	no	down	0.0793782
gi|511655995|gb|EPD21718.1| hypothetical protein SP6UMMC_01877 [Streptococcus pneumoniae MNZ41]	2.96715e+10	14.1938	2.00459e+10	7.74583	1.49659e+10	6.56859	1.03784e+10	5.20421	1.87654e+10	8.42812	4.73821e+08	2.02972	6.782e+08	1.65835	1.15586e+08	0.256482	0	0.000514216	3.16901e+08	0.986268	0.0142857	0.0428571	0.0142857	yes	no	down	0.117021
gi|511651132|gb|EPD17062.1| DNA topoisomerase I [Streptococcus pneumoniae MNZ41]	0	0.000108078	0	0.000104614	0	0.000117627	0	0.000144778	0	0.000118774	1.46617e+08	0.62807	1.28153e+06	0.00313364	2.51232e+08	0.557477	0	0.000514216	9.97826e+07	0.297299	0.571429	0.0428571	0.0142857	yes	no	up	2503.06
gi|511655750|gb|EPD21479.1| surface anchored protein, partial [Streptococcus pneumoniae MNZ41]	0	0.000108078	6.49459e+08	0.250954	7.11602e+07	0.0312325	0	0.000144778	1.80155e+08	0.07061	1.23233e+08	0.527896	2.83183e+07	0.0692447	2.23666e+08	0.496309	0	0.000514216	9.38042e+07	0.273491	0.0904762	0.0428571	0.1	no	no	up	3.87326
gi|511651651|gb|EPD17541.1| hypothetical protein SP6UMMC_09315 [Streptococcus pneumoniae MNZ41]	2.78661e+09	1.33302	1813656171	0.700806	2.5012e+09	1.09779	8.0055e+08	0.401433	1.9755e+09	0.883262	0	0.000706863	0	0.000393307	0	0.000335769	0	0.000514216	0	0.000487539	0.0047619	0.614286	0.0047619	yes	yes	down	0.000551975
gi|511652839|gb|EPD18679.1| leucyl-tRNA ligase [Streptococcus pneumoniae MNZ41]	0	0.000108078	1.06114e+08	0.0410029	1.56631e+09	0.687462	0	0.000144778	4.18107e+08	0.18218	0	0.000706863	0	0.000393307	0	0.000335769	0	0.000514216	0	0.000487539	0.1	0.614286	0.214286	no	no	down	0.00267614
gi|511652311|gb|EPD18176.1| recombinase A [Streptococcus pneumoniae MNZ41]	1.03228e+09	0.49381	1.13416e+07	0.00438247	1.65856e+09	0.727949	0	0.000144778	6.75546e+08	0.306572	0	0.000706863	0	0.000393307	0	0.000335769	0	0.000514216	0	0.000487539	0.0285714	0.614286	0.0714286	no	no	down	0.00159029
gi|511652716|gb|EPD18562.1| histidine kinase [Streptococcus pneumoniae MNZ41]	0	0.000108078	1.14587e+08	0.0442769	1.02662e+08	0.0450587	281479	0.000141147	5.43825e+07	0.0223962	0	0.000706863	0	0.000393307	0	0.000335769	0	0.000514216	0	0.000487539	0.107143	0.614286	0.210714	no	no	down	0.0217688
gi|511655616|gb|EPD21349.1| GTP-binding protein Der [Streptococcus pneumoniae MNZ41]	0	0.000108078	1.77582e+09	0.686184	0	0.000117627	1.21843e+09	0.610977	7.48562e+08	0.324347	0	0.000706863	0	0.000393307	0	0.000335769	0	0.000514216	0	0.000487539	0.12381	0.614286	0.209524	no	no	down	0.00150314
gi|511653603|gb|EPD19398.1| chaperone protein DnaJ [Streptococcus pneumoniae MNZ41]	2.51093e+09	1.20114	3.02136e+09	1.16747	0	0.000117627	2.08715e+09	1.04659	1.90486e+09	0.853832	3.81271e+08	1.63327	6.94953e+08	1.69932	0	0.000335769	0	0.000514216	2.69056e+08	0.83336	0.0333333	0.171429	0.494048	no	no	down	0.976023
gi|511653024|gb|EPD18855.1| hypothetical protein SP6UMMC_07368 [Streptococcus pneumoniae MNZ41]	0	0.000108078	0	0.000104614	0	0.000117627	0	0.000144778	0	0.000118774	3.49296e+08	1.49629	6.93669e+08	1.69618	5.31205e+08	1.17873	2.68295e+08	1.02586	4.60616e+08	1.34927	0.571429	0.0142857	0.0142857	yes	no	up	11359.9
gi|511656482|gb|EPD22185.1| 50S ribosomal protein L10 [Streptococcus pneumoniae MNZ41]	9.67604e+08	0.46287	9.68978e+08	0.374418	1.52646e+08	0.0669972	1.51545e+08	0.0759917	5.60193e+08	0.245069	0	0.000706863	0	0.000393307	0	0.000335769	0	0.000514216	0	0.000487539	0.00714286	0.614286	0.00714286	yes	yes	down	0.00198939
gi|511655425|gb|EPD21162.1| phosphoglucomutase [Streptococcus pneumoniae MNZ41]	5.04911e+08	0.241533	2.06898e+09	0.799465	7.00967e+08	0.307658	3.90811e+08	0.19597	9.16417e+08	0.386156	0	0.000706863	0	0.000393307	0	0.000335769	0	0.000514216	0	0.000487539	0.0142857	0.614286	0.0142857	yes	no	down	0.00126254
gi|511655215|gb|EPD20960.1| rhodanese-related sulfurtransferase [Streptococcus pneumoniae MNZ41]	0	0.000108078	5.51155e+08	0.212969	1.77635e+09	0.77965	0	0.000144778	5.81877e+08	0.248218	0	0.000706863	0	0.000393307	0	0.000335769	0	0.000514216	0	0.000487539	0.1	0.614286	0.214286	no	no	down	0.00196416
gi|511655099|gb|EPD20852.1| asparagine synthetase AsnA [Streptococcus pneumoniae MNZ41]	2.49673e+09	1.19435	4.3141e+09	1.66699	3.0628e+09	1.34428	5.04865e+09	2.53163	3.73057e+09	1.68431	0	0.000706863	0	0.000393307	0	0.000335769	0	0.000514216	0	0.000487539	0.0047619	0.614286	0.0047619	yes	yes	down	0.000289459
gi|511655078|gb|EPD20831.1| TatD related DNase [Streptococcus pneumoniae MNZ41]	0	0.000108078	0	0.000104614	7.99431e+08	0.350874	1.48618e+09	0.745237	5.71402e+08	0.274081	0	0.000706863	0	0.000393307	0	0.000335769	0	0.000514216	0	0.000487539	0.2	0.614286	0.214286	no	no	down	0.00177881
gi|511650799|gb|EPD16756.1| 30S ribosomal protein S1 [Streptococcus pneumoniae MNZ41]	3.27224e+10	15.6533	2.50923e+10	9.6958	2.23131e+10	9.79331	2.43359e+10	12.2031	2.61159e+10	11.8364	1.79889e+06	0.00770595	7.91859e+06	0.0193628	0	0.000335769	0	0.000514216	2.42937e+06	0.00697968	0.00357143	0.171429	0.00357143	yes	yes	down	0.00058968
gi|511653144|gb|EPD18972.1| putative 1-phosphofructokinase [Streptococcus pneumoniae MNZ41]	0	0.000108078	7.43031e+08	0.287111	2.49836e+09	1.09654	7.8905e+08	0.395666	1.00761e+09	0.444856	0	0.000706863	0	0.000393307	0	0.000335769	0	0.000514216	0	0.000487539	0.047619	0.614286	0.0666667	no	no	down	0.00109595
gi|511653606|gb|EPD19401.1| heat shock protein GrpE [Streptococcus pneumoniae MNZ41]	1.14792e+10	5.49128	6.67101e+09	2.57771	1.37914e+10	6.05313	9.41421e+09	4.72072	1.0339e+10	4.71071	1.11459e+09	4.7746	4.0132e+09	9.81319	6.19246e+09	13.7409	1.38728e+09	5.30444	3.17688e+09	8.40829	0.0142857	0.0142857	0.114286	no	no	up	1.78493
gi|511656800|gb|EPD22497.1| adenylosuccinate synthetase [Streptococcus pneumoniae MNZ41]	1.01936e+09	0.487626	2.23523e+09	0.863704	6.71127e+08	0.294561	7.35736e+08	0.368932	1.16536e+09	0.503706	0	0.000706863	0	0.000393307	0	0.000335769	0	0.000514216	0	0.000487539	0.0142857	0.614286	0.0142857	yes	no	down	0.000967904
gi|511653046|gb|EPD18877.1| 50S ribosomal protein L29 [Streptococcus pneumoniae MNZ41]	2.00548e+09	0.959357	5.46555e+08	0.211192	0	0.000117627	1.16787e+09	0.585622	9.29976e+08	0.439072	637832	0.00273231	8.33221e+09	20.3742	1.0883e+07	0.0241492	0	0.000514216	2.08593e+09	5.10039	0.0428571	0.0428571	0.457143	no	no	up	11.6163
gi|511656465|gb|EPD22168.1| hypothetical protein SP6UMMC_01087 [Streptococcus pneumoniae MNZ41]	7.98405e+07	0.0381931	1.49495e+08	0.0577658	0	0.000117627	0	0.000144778	5.7334e+07	0.0240553	0	0.000706863	1.51046e+08	0.369341	0	0.000335769	0	0.000514216	3.77614e+07	0.0927245	0.0714286	0.271429	0.371429	no	no	up	3.85464
gi|511653784|gb|EPD19576.1| endoribonuclease L-PSP [Streptococcus pneumoniae MNZ41]	0	0.000108078	0	0.000104614	0	0.000117627	0	0.000144778	0	0.000118774	1.1063e+08	0.473909	1.03807e+08	0.253831	2.76184e+08	0.612846	0	0.000514216	1.22655e+08	0.335275	0.571429	0.0428571	0.0142857	yes	no	up	2822.79
gi|511655495|gb|EPD21230.1| dihydroorotate dehydrogenase 1A [Streptococcus pneumoniae MNZ41]	1.21945e+07	0.00583343	2.67649e+09	1.03421	0	0.000117627	0	0.000144778	6.7217e+08	0.260076	0	0.000706863	0	0.000393307	0	0.000335769	0	0.000514216	0	0.000487539	0.0714286	0.614286	0.214286	no	no	down	0.0018746
gi|511655643|gb|EPD21376.1| N-acetylmannosamine-6-phosphate 2-epimerase [Streptococcus pneumoniae MNZ41]	0	0.000108078	0	0.000104614	0	0.000117627	0	0.000144778	0	0.000118774	0	0.000706863	4.61542e+08	1.12858	1.29197e+08	0.286686	2.00132e+07	0.076523	1.52688e+08	0.373123	0.571429	0.0214286	0.0107143	yes	no	up	3141.45
gi|511655349|gb|EPD21090.1| ethanol-active dehydrogenase/acetaldehyde-active reductase [Streptococcus pneumoniae MNZ41]	0	0.000108078	0	0.000104614	0	0.000117627	0	0.000144778	0	0.000118774	9.71314e+08	4.16085	4.21673e+07	0.103109	1.67205e+09	3.71023	2.73605e+08	1.04616	7.39784e+08	2.25509	0.571429	0.0142857	0.0142857	yes	no	up	18986.3
gi|511650808|gb|EPD16763.1| cold-shock DEAD box protein A [Streptococcus pneumoniae MNZ41]	2.57811e+09	1.23328	2.17791e+09	0.841557	1.15993e+09	0.509098	1.34548e+09	0.674684	1.81536e+09	0.814656	0	0.000706863	0	0.000393307	0	0.000335769	0	0.000514216	0	0.000487539	0.0142857	0.614286	0.0142857	yes	no	down	0.00059846
gi|511650815|gb|EPD16767.1| chaperonin GroEL [Streptococcus pneumoniae MNZ41]	1.70866e+10	8.17366	1.01386e+10	3.9176	1.00565e+10	4.41386	4.82844e+09	2.4212	1.05275e+10	4.73158	1.46954e+08	0.629511	0	0.000393307	2.36547e+08	0.524893	0	0.000514216	9.58752e+07	0.288828	0.00595238	0.142857	0.00595238	yes	yes	down	0.0610426
gi|511655906|gb|EPD21631.1| NAD(P)H dehydrogenase (quinone) [Streptococcus pneumoniae MNZ41]	0	0.000108078	0	0.000104614	0	0.000117627	0	0.000144778	0	0.000118774	0	0.000706863	4.14744e+08	1.01414	0	0.000335769	0	0.000514216	1.03686e+08	0.253925	0.571429	0.261905	0.0130952	no	no	up	2137.88
gi|511655162|gb|EPD20912.1| ABC transporter ATP-binding protein [Streptococcus pneumoniae MNZ41]	0	0.000108078	0	0.000104614	2.87626e+08	0.12624	1.28906e+08	0.0646394	1.04133e+08	0.0477731	0	0.000706863	0	0.000393307	0	0.000335769	0	0.000514216	0	0.000487539	0.195238	0.614286	0.213095	no	no	down	0.0102053
gi|511651008|gb|EPD16949.1| RNA polymerase sigma factor RpoD [Streptococcus pneumoniae MNZ41]	3.33118e+08	0.159353	0	0.000104614	1.74449e+09	0.765665	0	0.000144778	5.19402e+08	0.231317	0	0.000706863	0	0.000393307	0	0.000335769	0	0.000514216	0	0.000487539	0.128571	0.614286	0.214286	no	no	down	0.00210767
gi|511650601|gb|EPD16574.1| transposase, partial [Streptococcus pneumoniae MNZ41]	0	0.000108078	0	0.000104614	0	0.000117627	0	0.000144778	0	0.000118774	0	0.000706863	3.03772e+08	0.742792	0	0.000335769	0	0.000514216	7.5943e+07	0.186087	0.571429	0.271429	0.0142857	no	no	up	1566.73
gi|511653789|gb|EPD19581.1| DNA protection during starvation protein [Streptococcus pneumoniae MNZ41]	1.45598e+09	0.696495	3.0011e+09	1.15964	6.70521e+08	0.294295	5.61951e+08	0.281788	1.42239e+09	0.608055	8.13991e+09	34.8692	2.20064e+09	5.38107	1.05262e+10	23.3573	4.84449e+09	18.5235	6.4278e+09	20.5328	0.0142857	0.0142857	0.0142857	yes	no	up	33.768
gi|511655563|gb|EPD21296.1| thioredoxin [Streptococcus pneumoniae MNZ41]	1.98693e+09	0.950483	2.76113e+09	1.06692	3.028e+09	1.329	1.23341e+09	0.618488	2.25237e+09	0.991223	0	0.000706863	0	0.000393307	0	0.000335769	0	0.000514216	0	0.000487539	0.0142857	0.614286	0.0142857	yes	no	down	0.000491856
gi|511655634|gb|EPD21367.1| sialidase A [Streptococcus pneumoniae MNZ41]	0	0.000108078	0	0.000104614	0	0.000117627	0	0.000144778	0	0.000118774	0	0.000706863	0	0.000393307	0	0.000335769	3.52703e+08	1.3486	8.81758e+07	0.337509	0.571429	0.328571	0.0142857	no	no	up	2841.6
gi|511653699|gb|EPD19491.1| 30S ribosomal protein S18 [Streptococcus pneumoniae MNZ41]	6.4517e+08	0.308628	1.29566e+09	0.500651	5.80867e+08	0.254945	0	0.000144778	6.30425e+08	0.266092	1.46521e+08	0.627656	1.32145e+08	0.323125	165740050	0.367773	0	0.000514216	1.11101e+08	0.329767	0.0285714	0.0380952	0.324206	no	no	up	1.2393
gi|511650810|gb|EPD16765.1| pyridine nucleotide-disulfide oxidoreductase [Streptococcus pneumoniae MNZ41]	0	0.000108078	132695	5.1274e-05	3.42535e+08	0.15034	0	0.000144778	8.56669e+07	0.0376611	0	0.000706863	0	0.000393307	0	0.000335769	0	0.000514216	0	0.000487539	0.366667	0.614286	0.495238	no	no	down	0.0129454
gi|511652498|gb|EPD18357.1| lysine decarboxylase [Streptococcus pneumoniae MNZ41]	0	0.000108078	0	0.000104614	4.85056e+07	0.0212893	4.48309e+08	0.224803	1.24204e+08	0.0615763	0	0.000706863	0	0.000393307	0	0.000335769	0	0.000514216	0	0.000487539	0.2	0.614286	0.214286	no	no	down	0.00791764
gi|511655011|gb|EPD20767.1| oxidoreductase [Streptococcus pneumoniae MNZ41]	2.82811e+08	0.135287	0	0.000104614	0	0.000117627	2.06518e+08	0.103557	1.22332e+08	0.0597667	0	0.000706863	0	0.000393307	0	0.000335769	0	0.000514216	0	0.000487539	0.152381	0.614286	0.209524	no	no	down	0.00815736
gi|511656668|gb|EPD22367.1| phosphoenolpyruvate-protein phosphotransferase [Streptococcus pneumoniae MNZ41]	6.05329e+08	0.289569	2.27594e+09	0.879437	1.79244e+09	0.78671	0	0.000144778	1.16843e+09	0.488965	0	0.000706863	0	0.000393307	0	0.000335769	0	0.000514216	0	0.000487539	0.0238095	0.614286	0.0690476	no	no	down	0.000997082
gi|511651838|gb|EPD17716.1| 3-ketoacyl-(acyl-carrier-protein) reductase [Streptococcus pneumoniae MNZ41]	5.51809e+08	0.263967	4.23583e+09	1.63675	3.42878e+09	1.50491	0	0.000144778	2.0541e+09	0.851441	0	0.000706863	0	0.000393307	0	0.000335769	0	0.000514216	0	0.000487539	0.0285714	0.614286	0.0714286	no	no	down	0.000572604
gi|511655444|gb|EPD21181.1| putative aminodeoxychorismate lyase [Streptococcus pneumoniae MNZ41]	5.02847e+08	0.240546	1.30928e+09	0.505913	0	0.000117627	0	0.000144778	4.53032e+08	0.18668	0	0.000706863	0	0.000393307	0	0.000335769	0	0.000514216	0	0.000487539	0.0714286	0.614286	0.214286	no	no	down	0.00261163
gi|511654232|gb|EPD20011.1| acetate kinase A/propionate kinase 2 [Streptococcus pneumoniae MNZ41]	3.44894e+06	0.00164986	0	0.000104614	0	0.000117627	8.1647e+08	0.409416	2.0498e+08	0.102822	0	0.000706863	0	0.000393307	0	0.000335769	0	0.000514216	0	0.000487539	0.171429	0.614286	0.214286	no	no	down	0.00474158
gi|511656499|gb|EPD22202.1| hypothetical protein SP6UMMC_01262 [Streptococcus pneumoniae MNZ41]	0	0.000108078	0	0.000104614	0	0.000117627	0	0.000144778	0	0.000118774	2.41475e+08	1.03442	3.13927e+08	0.767623	4.22519e+08	0.937558	2.17058e+08	0.829945	2.98745e+08	0.892386	0.571429	0.0142857	0.0142857	yes	no	up	7513.29
gi|511653145|gb|EPD18973.1| DeoR family regulatory protein [Streptococcus pneumoniae MNZ41]	1.31926e+09	0.631089	0	0.000104614	0	0.000117627	0	0.000144778	3.29814e+08	0.157864	0	0.000706863	0	0.000393307	0	0.000335769	0	0.000514216	0	0.000487539	0.271429	0.614286	0.5	no	no	down	0.00308835
gi|511653786|gb|EPD19578.1| ATP-dependent protease ATP-binding subunit ClpX [Streptococcus pneumoniae MNZ41]	0	0.000108078	3.5111e+08	0.135671	1.47241e+09	0.646246	0	0.000144778	4.55879e+08	0.195542	0	0.000706863	0	0.000393307	0	0.000335769	0	0.000514216	0	0.000487539	0.0619048	0.614286	0.204762	no	no	down	0.00249326
gi|511650832|gb|EPD16784.1| pneumolysin (thiol-activated cytolysin), partial [Streptococcus pneumoniae MNZ41]	0	0.000108078	2.17852e+09	0.84179	1.81346e+09	0.795937	3.71025e+08	0.186049	1.09075e+09	0.455971	0	0.000706863	0	0.000393307	0	0.000335769	0	0.000514216	0	0.000487539	0.0380952	0.614286	0.0619048	no	no	down	0.00106923
gi|511656067|gb|EPD21778.1| pyruvate oxidase [Streptococcus pneumoniae MNZ41]	2.90111e+10	13.878	6.79844e+10	26.2695	8.72826e+10	38.3087	5.54318e+10	27.796	5.99275e+10	26.5631	3.13719e+08	1.34389	1.08495e+09	2.65294	9.11952e+08	2.0236	5.23889e+08	2.00315	7.08626e+08	2.0059	0.0142857	0.0142857	0.0142857	yes	no	down	0.0755145
gi|511653052|gb|EPD18883.1| 30S ribosomal protein S8 [Streptococcus pneumoniae MNZ41]	7.19657e+09	3.4426	1.62112e+10	6.26411	8.47285e+09	3.71878	1.52631e+10	7.65361	1.17859e+10	5.26977	7.67392e+08	3.28731	6.26858e+08	1.53281	1.28802e+09	2.85809	2.33736e+09	8.93715	1.25491e+09	4.15384	0.0142857	0.00833333	0.3	no	no	down	0.788239
gi|511653039|gb|EPD18870.1| 50S ribosomal protein L4 [Streptococcus pneumoniae MNZ41]	1.0552e+09	0.504772	6.19426e+09	2.3935	5.17924e+09	2.27319	3.91712e+09	1.96422	4.08645e+09	1.78392	0	0.000706863	2.49873e+08	0.610997	2.12828e+08	0.47226	6.85424e+07	0.26208	1.32811e+08	0.336511	0.0142857	0.0285714	0.027381	yes	no	down	0.188635
gi|511656052|gb|EPD21763.1| L-lactate oxidase [Streptococcus pneumoniae MNZ41]	3.27708e+09	1.56765	1.00554e+09	0.388544	1.80141e+09	0.790647	4.05821e+08	0.203498	1.62246e+09	0.737584	0	0.000706863	0	0.000393307	0	0.000335769	0	0.000514216	0	0.000487539	0.0142857	0.614286	0.0142857	yes	no	down	0.000660994
gi|511655669|gb|EPD21402.1| phosphoglyceromutase [Streptococcus pneumoniae MNZ41]	6.55086e+09	3.13371	3.21648e+09	1.24287	1.05838e+10	4.64528	6.61561e+09	3.31737	6.74169e+09	3.08481	5.11117e+08	2.18949	8.86946e+08	2.16879	8.80861e+08	1.95461	4.41715e+08	1.68895	6.80159e+08	2.00046	0.00952381	0.0130952	0.0670635	no	no	down	0.648487
gi|511652562|gb|EPD18417.1| hypothetical protein SP6UMMC_08263 [Streptococcus pneumoniae MNZ41]	0	0.000108078	0	0.000104614	0	0.000117627	0	0.000144778	0	0.000118774	5.44126e+08	2.33089	1.19405e+09	2.91972	6.78287e+08	1.5051	7.11686e+08	2.72121	7.82036e+08	2.36923	0.571429	0.0119048	0.0119048	yes	no	up	19947.3
gi|511656478|gb|EPD22181.1| putative DNA methylase [Streptococcus pneumoniae MNZ41]	2.23107e+09	1.06727	0	0.000104614	0	0.000117627	0	0.000144778	5.57767e+08	0.266909	0	0.000706863	4.54178e+07	0.111057	4.96825e+08	1.10244	1.7202e+08	0.657738	1.78566e+08	0.467986	0.271429	0.0285714	0.225595	no	no	up	1.75335
gi|511652566|gb|EPD18421.1| 50S ribosomal protein L27 [Streptococcus pneumoniae MNZ41]	5.48993e+09	2.6262	3.64312e+10	14.0772	1.04226e+10	4.57451	2.91444e+10	14.6143	2.0372e+10	8.97306	1.33482e+08	0.571803	2.99901e+08	0.733326	6.68109e+08	1.48252	2.82397e+08	1.07978	3.45972e+08	0.966856	0.0119048	0.0142857	0.0119048	yes	no	down	0.107751
gi|511650819|gb|EPD16771.1| putative tRNA-binding protein [Streptococcus pneumoniae MNZ41]	1.06566e+09	0.509776	2.80279e+09	1.08301	0	0.000117627	0	0.000144778	9.67113e+08	0.398263	0	0.000706863	4.93112e+08	1.20577	2.41607e+08	0.536119	3.78412e+08	1.4469	2.78283e+08	0.797375	0.0714286	0.0214286	0.121429	no	no	up	2.00213
gi|511653049|gb|EPD18880.1| 50S ribosomal protein L24 [Streptococcus pneumoniae MNZ41]	4.70809e+09	2.25219	5.76605e+09	2.22803	5.4318e+09	2.38404	6.45416e+09	3.23641	5.59002e+09	2.52517	0	0.000706863	1.14842e+08	0.280814	0	0.000335769	1.50855e+08	0.57681	6.64241e+07	0.214667	0.0142857	0.114286	0.0142857	yes	no	down	0.0850108
gi|511656793|gb|EPD22490.1| ribose-phosphate pyrophosphokinase [Streptococcus pneumoniae MNZ41]	1.18986e+09	0.569192	1.10679e+09	0.427671	2.34652e+09	1.0299	0	0.000144778	1.16079e+09	0.506726	0	0.000706863	0	0.000393307	0	0.000335769	0	0.000514216	0	0.000487539	0.0285714	0.614286	0.0714286	no	no	down	0.000962134
gi|511654250|gb|EPD20029.1| bifunctional acetaldehyde-CoA/alcohol dehydrogenase [Streptococcus pneumoniae MNZ41]	3.43728e+09	1.64428	7.66282e+09	2.96095	6.59325e+09	2.89381	1.41631e+09	0.710203	4.77742e+09	2.05231	0	0.000706863	0	0.000393307	0	0.000335769	0	0.000514216	0	0.000487539	0.0142857	0.614286	0.0142857	yes	no	down	0.000237556
gi|511653042|gb|EPD18873.1| 30S ribosomal protein S19 [Streptococcus pneumoniae MNZ41]	9.15135e+08	0.43777	2.007e+08	0.0775516	2.9544e+08	0.12967	3.12644e+08	0.156774	4.3098e+08	0.200442	0	0.000706863	0	0.000393307	0	0.000335769	0	0.000514216	0	0.000487539	0.0142857	0.614286	0.0142857	yes	no	down	0.00243232
gi|511653067|gb|EPD18898.1| hypothetical protein SP6UMMC_07583 [Streptococcus pneumoniae MNZ41]	1.27315e+09	0.609032	0	0.000104614	3.79407e+08	0.166523	0	0.000144778	4.13139e+08	0.193951	0	0.000706863	0	0.000393307	0	0.000335769	0	0.000514216	0	0.000487539	0.114286	0.614286	0.210714	no	no	down	0.00251372
gi|511653583|gb|EPD19378.1| transcription elongation factor NusA [Streptococcus pneumoniae MNZ41]	0	0.000108078	6.4348e+08	0.248644	4.81216e+08	0.211208	1.34132e+09	0.672602	6.16505e+08	0.28314	0	0.000706863	0	0.000393307	0	0.000335769	0	0.000514216	0	0.000487539	0.0571429	0.614286	0.0714286	no	no	down	0.0017219
gi|511654084|gb|EPD19867.1| ABC transporter substrate-binding protein [Streptococcus pneumoniae MNZ41]	1.82513e+09	0.873084	1.63033e+09	0.629969	1.33267e+09	0.584917	0	0.000144778	1.19704e+09	0.522029	0	0.000706863	0	0.000393307	0	0.000335769	0	0.000514216	0	0.000487539	0.0285714	0.614286	0.0714286	no	no	down	0.000933931
gi|511653791|gb|EPD19583.1| triosephosphate isomerase [Streptococcus pneumoniae MNZ41]	2.48822e+10	11.9028	1.66105e+10	6.41837	2.25924e+10	9.91591	1.92009e+10	9.62822	2.08215e+10	9.46633	4.1377e+08	1.77248	4.94348e+08	1.2088	5.65619e+08	1.2551	6.90714e+08	2.64102	5.41113e+08	1.71935	0.0142857	0.00714286	0.0142857	yes	no	down	0.181628
gi|511653064|gb|EPD18895.1| DNA-directed RNA polymerase subunit alpha [Streptococcus pneumoniae MNZ41]	3.68395e+09	1.76228	9.56303e+08	0.369521	1.78701e+09	0.784327	5.21667e+08	0.261588	1.73723e+09	0.794428	211219	0.000904808	4.61241e+08	1.12784	1.75505e+08	0.389442	0	0.000514216	1.59239e+08	0.379675	0.0142857	0.0428571	0.214286	no	no	down	0.477923
gi|511656025|gb|EPD21736.1| BipA family GTPase [Streptococcus pneumoniae MNZ41]	7.0549e+08	0.337483	8.8765e+08	0.342993	6.17956e+08	0.271224	8.28065e+07	0.041523	5.73476e+08	0.248306	0	0.000706863	0	0.000393307	0	0.000335769	0	0.000514216	0	0.000487539	0.0142857	0.614286	0.0142857	yes	no	down	0.00196346
gi|511655528|gb|EPD21263.1| aminopeptidase N [Streptococcus pneumoniae MNZ41]	8.59542e+08	0.411176	1537992872	0.594288	0	0.000117627	0	0.000144778	5.99384e+08	0.251432	0	0.000706863	0	0.000393307	0	0.000335769	0	0.000514216	0	0.000487539	0.0714286	0.614286	0.214286	no	no	down	0.00193905
gi|511655891|gb|EPD21616.1| peptide deformylase [Streptococcus pneumoniae MNZ41]	0	0.000108078	0	0.000104614	0	0.000117627	0	0.000144778	0	0.000118774	0	0.000706863	1.53337e+08	0.374943	0	0.000335769	0	0.000514216	3.83341e+07	0.094125	0.571429	0.271429	0.0142857	no	no	up	792.47
gi|511654620|gb|EPD20382.1| phosphoglycerate kinase [Streptococcus pneumoniae MNZ41]	3.58672e+10	17.1577	7.13738e+10	27.5792	7.71548e+10	33.8636	6.91791e+10	34.6896	6.33937e+10	28.3225	1.2999e+10	55.6841	1.21116e+10	29.6156	1.4674e+10	32.5611	6.95518e+09	26.5939	1.16849e+10	36.1137	0.0142857	0.0142857	0.238095	no	no	up	1.27509
gi|511653190|gb|EPD19015.1| foldase protein PrsA [Streptococcus pneumoniae MNZ41]	1.50294e+09	0.718955	2.37007e+09	0.915806	1.40155e+09	0.615148	1.40138e+09	0.702718	1.66898e+09	0.738157	0	0.000706863	0	0.000393307	0	0.000335769	0	0.000514216	0	0.000487539	0.0130952	0.614286	0.0130952	yes	no	down	0.000660481
gi|511652896|gb|EPD18733.1| siderophore uptake periplasmic binding protein [Streptococcus pneumoniae MNZ41]	7.65031e+08	0.365966	2.5588e+09	0.988735	1.99076e+09	0.873753	0	0.000144778	1.32865e+09	0.55715	0	0.000706863	0	0.000393307	0	0.000335769	0	0.000514216	0	0.000487539	0.0285714	0.614286	0.0714286	no	no	down	0.000875059
gi|511652737|gb|EPD18583.1| pneumolysin, partial [Streptococcus pneumoniae MNZ41]	0	0.000108078	2.17852e+09	0.84179	1.81346e+09	0.795937	3.71025e+08	0.186049	1.09075e+09	0.455971	0	0.000706863	0	0.000393307	0	0.000335769	0	0.000514216	0	0.000487539	0.0380952	0.614286	0.0619048	no	no	down	0.00106923
gi|511651323|gb|EPD17244.1| transcription-repair coupling factor [Streptococcus pneumoniae MNZ41]	0	0.000108078	0	0.000104614	0	0.000117627	0	0.000144778	0	0.000118774	9.3821e+07	0.401904	0	0.000393307	3.29655e+08	0.731496	0	0.000514216	1.05869e+08	0.283577	0.571429	0.114286	0.00714286	no	no	up	2387.53
gi|511650733|gb|EPD16694.1| hypothetical protein SP6UMMC_10933 [Streptococcus pneumoniae MNZ41]	0	0.000108078	0	0.000104614	0	0.000117627	0	0.000144778	0	0.000118774	3.381e+08	1.44833	0	0.000393307	0	0.000335769	0	0.000514216	8.45251e+07	0.362394	0.571429	0.414286	0.0142857	no	no	up	3051.12
gi|511655170|gb|EPD20920.1| 30S ribosomal protein S20 [Streptococcus pneumoniae MNZ41]	5.1232e+09	2.45077	2.66606e+10	10.3018	9.81883e+09	4.30953	4.87548e+09	2.44479	1.16195e+10	4.87673	1.37721e+09	5.89962	1.53574e+09	3.75524	3.04174e+09	6.74954	2.033e+09	7.77342	1.99692e+09	6.04445	0.0142857	0.0130952	0.313095	no	no	up	1.23945
gi|511653605|gb|EPD19400.1| molecular chaperone DnaK [Streptococcus pneumoniae MNZ41]	3.25355e+10	15.5639	6.12115e+10	23.6524	7.74033e+10	33.9727	3.33847e+10	16.7406	5.11337e+10	22.4824	2.89231e+09	12.3899	4.41445e+09	10.7943	1.836e+09	4.07405	6.71756e+08	2.56854	2.45363e+09	7.45671	0.0142857	0.0142857	0.0142857	yes	no	down	0.331669
gi|511653065|gb|EPD18896.1| 50S ribosomal protein L17 [Streptococcus pneumoniae MNZ41]	2.22313e+09	1.06347	2.64169e+09	1.02076	1.78332e+09	0.782706	1.0735e+09	0.538303	1.93041e+09	0.851311	5.97e+08	2.55739	1.60732e+09	3.93026	1.42517e+09	3.16241	0	0.000514216	9.07371e+08	2.41264	0.0142857	0.0428571	0.0714286	no	no	up	2.83403
gi|511655904|gb|EPD21629.1| NADH oxidase [Streptococcus pneumoniae MNZ41]	5.42156e+09	2.5935	5.88524e+09	2.27409	4.6519e+09	2.04174	4.41102e+09	2.21189	5.09243e+09	2.2803	0	0.000706863	0	0.000393307	0	0.000335769	0	0.000514216	0	0.000487539	0.0107143	0.614286	0.0107143	yes	no	down	0.000213804
gi|511651303|gb|EPD17224.1| DNA polymerase III subunit beta [Streptococcus pneumoniae MNZ41]	1.8034e+09	0.862689	4.81644e+07	0.018611	4.14472e+06	0.00181914	0	0.000144778	4.63928e+08	0.220816	0	0.000706863	0	0.000393307	0	0.000335769	0	0.000514216	0	0.000487539	0.0285714	0.614286	0.0714286	no	no	down	0.0022079
gi|511653044|gb|EPD18875.1| 30S ribosomal protein S3 [Streptococcus pneumoniae MNZ41]	2.3305e+09	1.11483	4.84184e+09	1.87091	3.24418e+08	0.142389	1.31884e+09	0.661328	2.2039e+09	0.947366	0	0.000706863	1.32832e+08	0.324806	0	0.000335769	1.05672e+08	0.40405	5.96261e+07	0.182474	0.0107143	0.1	0.0392857	yes	no	down	0.192612
gi|511653700|gb|EPD19492.1| single-stranded DNA-binding protein [Streptococcus pneumoniae MNZ41]	1.14191e+09	0.546254	0	0.000104614	1.28097e+09	0.562224	0	0.000144778	6.05722e+08	0.277182	0	0.000706863	0	0.000393307	0	0.000335769	0	0.000514216	0	0.000487539	0.119048	0.614286	0.211905	no	no	down	0.00175891
gi|511655791|gb|EPD21518.1| dihydrolipoamide dehydrogenase [Streptococcus pneumoniae MNZ41]	0	0.000108078	0	0.000104614	0	0.000117627	0	0.000144778	0	0.000118774	0	0.000706863	3.1102e+07	0.0760516	0	0.000335769	5.04266e+07	0.192812	2.03822e+07	0.0674766	0.571429	0.119048	0.0119048	no	no	up	568.108
gi|511652321|gb|EPD18186.1| DNA-directed RNA polymerase subunit beta [Streptococcus pneumoniae MNZ41]	1.08658e+09	0.519785	5.0479e+09	1.95054	2.15602e+09	0.946287	0	0.000144778	2.07263e+09	0.854188	0	0.000706863	0	0.000393307	0	0.000335769	0	0.000514216	0	0.000487539	0.0238095	0.614286	0.0690476	no	no	down	0.000570763
gi|511656578|gb|EPD22279.1| putative stress response-related Clp ATPase [Streptococcus pneumoniae MNZ41]	0	0.000108078	3.82086e+09	1.4764	5.30094e+07	0.0232661	0	0.000144778	9.68468e+08	0.37498	0	0.000706863	0	0.000393307	0	0.000335769	0	0.000514216	0	0.000487539	0.1	0.614286	0.214286	no	no	down	0.00130017
gi|511654132|gb|EPD19913.1| seryl-tRNA ligase [Streptococcus pneumoniae MNZ41]	2.41097e+09	1.15333	2.9649e+09	1.14565	3.02316e+09	1.32688	0	0.000144778	2.09976e+09	0.906502	0	0.000706863	0	0.000393307	0	0.000335769	0	0.000514216	0	0.000487539	0.0190476	0.614286	0.0666667	no	no	down	0.000537824
gi|511655881|gb|EPD21606.1| GMP synthase [Streptococcus pneumoniae MNZ41]	3.68758e+09	1.76402	2.05035e+09	0.792267	4.91933e+09	2.15912	6.74798e+08	0.338375	2.83301e+09	1.26344	0	0.000706863	0	0.000393307	0	0.000335769	0	0.000514216	0	0.000487539	0.0142857	0.614286	0.0142857	yes	no	down	0.000385881
gi|511652277|gb|EPD18145.1| reverse transcriptase [Streptococcus pneumoniae MNZ41]	0	0.000108078	0	0.000104614	0	0.000117627	0	0.000144778	0	0.000118774	7.295e+07	0.312499	4.0313e+08	0.985747	0	0.000335769	1.54506e+08	0.590772	1.57647e+08	0.472338	0.571429	0.0714286	0.0142857	no	no	up	3976.77
gi|511655598|gb|EPD21331.1| hydroxymethylglutaryl-CoA synthase [Streptococcus pneumoniae MNZ41]	7.8486e+08	0.375451	0	0.000104614	0	0.000117627	0	0.000144778	1.96215e+08	0.0939545	0	0.000706863	0	0.000393307	0	0.000335769	0	0.000514216	0	0.000487539	0.271429	0.614286	0.5	no	no	down	0.00518909
gi|511653580|gb|EPD19375.1| translation initiation factor IF-2 [Streptococcus pneumoniae MNZ41]	5.25031e+08	0.251158	0	0.000104614	1.39968e+09	0.614324	0	0.000144778	4.81177e+08	0.216433	0	0.000706863	0	0.000393307	0	0.000335769	3.28486e+08	1.256	8.21215e+07	0.31436	0.128571	0.328571	0.365972	no	no	up	1.45246
gi|511655362|gb|EPD21103.1| glycosyl hydrolase, family 31 [Streptococcus pneumoniae MNZ41]	0	0.000108078	0	0.000104614	3.63948e+08	0.159738	1.59572e+09	0.800168	4.89917e+08	0.24003	0	0.000706863	0	0.000393307	0	0.000335769	0	0.000514216	0	0.000487539	0.2	0.614286	0.214286	no	no	down	0.00203116
gi|511653890|gb|EPD19680.1| UTP-glucose-1-phosphate uridylyltransferase [Streptococcus pneumoniae MNZ41]	3.38416e+09	1.61887	2.15798e+09	0.833854	0	0.000117627	1.57912e+08	0.0791845	1.42501e+09	0.633007	0	0.000706863	0	0.000393307	0	0.000335769	0	0.000514216	0	0.000487539	0.0166667	0.614286	0.0583333	no	no	down	0.000770195
gi|511653043|gb|EPD18874.1| 50S ribosomal protein L22 [Streptococcus pneumoniae MNZ41]	5.77592e+09	2.76301	2.19315e+09	0.847444	2.83766e+09	1.24546	7.79113e+09	3.90683	4.64946e+09	2.19069	3.18666e+09	13.6508	3.19505e+09	7.81262	5.97521e+09	13.2588	3.03968e+09	11.6226	3.84915e+09	11.5862	0.0142857	0.0047619	0.0047619	yes	yes	up	5.28885
gi|511656014|gb|EPD21725.1| hypothetical protein SP6UMMC_01517 [Streptococcus pneumoniae MNZ41]	8.39034e+07	0.0401366	2.82627e+08	0.109208	1.99066e+09	0.873712	1.02672e+08	0.0514846	6.14967e+08	0.268635	0	0.000706863	0	0.000393307	0	0.000335769	0	0.000514216	0	0.000487539	0.00952381	0.614286	0.00952381	yes	yes	down	0.00181487
gi|511652320|gb|EPD18185.1| DNA-directed RNA polymerase subunit beta' [Streptococcus pneumoniae MNZ41]	5.31875e+09	2.54431	5.06084e+09	1.95554	6.80595e+09	2.98716	5.20913e+09	2.6121	5.59867e+09	2.52478	0	0.000706863	0	0.000393307	0	0.000335769	0	0.000514216	0	0.000487539	0.0119048	0.614286	0.0119048	yes	no	down	0.000193102
gi|511653047|gb|EPD18878.1| 30S ribosomal protein S17 [Streptococcus pneumoniae MNZ41]	2.36296e+08	0.113036	2.11742e+08	0.0818183	5.45617e+08	0.239474	0	0.000144778	2.48414e+08	0.108618	0	0.000706863	0	0.000393307	0	0.000335769	0	0.000514216	0	0.000487539	0.0285714	0.614286	0.0714286	no	no	down	0.00448855
gi|511652735|gb|EPD18581.1| hypothetical protein SP6UMMC_08118 [Streptococcus pneumoniae MNZ41]	2.0974e+09	1.00333	4.30484e+09	1.66341	2.33943e+09	1.02679	6.85759e+08	0.343871	2.35686e+09	1.00935	3.20522e+08	1.37303	0	0.000393307	197998	0.000439354	0	0.000514216	8.018e+07	0.343595	0.00833333	0.328571	0.136905	no	no	down	0.340412
gi|511653050|gb|EPD18881.1| 50S ribosomal protein L5 [Streptococcus pneumoniae MNZ41]	9.74687e+09	4.66258	1.50064e+10	5.79856	2.3227e+10	10.1944	1.94789e+10	9.76763	1.68648e+10	7.6058	1.72693e+08	0.739771	7.74651e+08	1.8942	6.12368e+08	1.35883	1.73825e+08	0.664642	4.33384e+08	1.16436	0.00952381	0.00952381	0.0111111	yes	no	down	0.153088
gi|511656669|gb|EPD22368.1| phosphocarrier protein HPr [Streptococcus pneumoniae MNZ41]	1.31334e+10	6.28259	1.17018e+10	4.52162	1.10811e+10	4.86354	1.21026e+10	6.06878	1.20047e+10	5.43413	1.24957e+08	0.535284	4.24331e+08	1.03759	5.38761e+09	11.955	4.54028e+09	17.3603	2.61929e+09	7.72203	0.0142857	0.0142857	0.271429	no	no	up	1.42102
gi|511655323|gb|EPD21066.1| 30S ribosomal protein S4 [Streptococcus pneumoniae MNZ41]	8.06792e+09	3.85943	1.44806e+10	5.59538	9.05402e+09	3.97385	4.35784e+09	2.18522	8.99009e+09	3.90347	0	0.000706863	1.10154e+09	2.69353	0	0.000335769	0	0.000514216	2.75386e+08	0.673771	0.00119048	0.261905	0.0154762	yes	no	down	0.172608
gi|511655373|gb|EPD21114.1| ATP-dependent Clp protease ATP-binding subunit [Streptococcus pneumoniae MNZ41]	2.00853e+09	0.960816	0	0.000104614	1.69493e+09	0.743914	8.7481e+08	0.43867	1.14457e+09	0.535876	0	0.000706863	0	0.000393307	0	0.000335769	0	0.000514216	0	0.000487539	0.0714286	0.614286	0.0714286	no	no	down	0.000909797
gi|511655337|gb|EPD21078.1| elongation factor G [Streptococcus pneumoniae MNZ41]	7.88143e+09	3.77022	5.05835e+09	1.95457	8.91735e+09	3.91386	5.73495e+09	2.87577	6.89802e+09	3.12861	0	0.000706863	5.72431e+07	0.139973	6.60249e+08	1.46508	0	0.000514216	1.79373e+08	0.401567	0.0142857	0.0666667	0.0142857	yes	no	down	0.128353
gi|511655740|gb|EPD21471.1| GTPase Era [Streptococcus pneumoniae MNZ41]	0	0.000108078	0	0.000104614	0	0.000117627	0	0.000144778	0	0.000118774	0	0.000706863	5.44762e+08	1.33207	0	0.000335769	0	0.000514216	1.36191e+08	0.333406	0.571429	0.261905	0.0130952	no	no	up	2807.06
gi|511651837|gb|EPD17715.1| 3-oxoacyl-(acyl carrier protein) synthase II [Streptococcus pneumoniae MNZ41]	8.11155e+08	0.38803	4.34067e+08	0.167726	1.32728e+09	0.582548	0	0.000144778	6.43124e+08	0.284612	0	0.000706863	0	0.000393307	0	0.000335769	0	0.000514216	0	0.000487539	0.0285714	0.614286	0.0714286	no	no	down	0.00171299
gi|511655335|gb|EPD21076.1| 30S ribosomal protein S12 [Streptococcus pneumoniae MNZ41]	3.00631e+09	1.43812	1.4209e+09	0.549041	6.38101e+08	0.280066	2.91767e+08	0.146306	1.33927e+09	0.603383	1.03681e+08	0.444144	3.97599e+08	0.972221	1.9795e+08	0.439247	1.00516e+08	0.384333	1.99937e+08	0.559986	0.0142857	0.0142857	0.428571	no	no	down	0.928077
gi|511652714|gb|EPD18560.1| Zinc metalloprotease B [Streptococcus pneumoniae MNZ41]	0	0.000108078	0	0.000104614	0	0.000117627	0	0.000144778	0	0.000118774	3.62921e+07	0.155466	7.85505e+07	0.192074	0	0.000335769	7.56747e+07	0.289351	4.76293e+07	0.159307	0.571429	0.0714286	0.0142857	no	no	up	1341.26
gi|511653048|gb|EPD18879.1| 50S ribosomal protein L14 [Streptococcus pneumoniae MNZ41]	1.46716e+10	7.01839	1.28038e+10	4.94746	7.38126e+09	3.23967	7.38888e+09	3.70513	1.05614e+10	4.72766	0	0.000706863	1.07572e+08	0.263039	5.83267e+08	1.29426	1.97913e+08	0.756742	2.22188e+08	0.578686	0.0142857	0.0285714	0.0142857	yes	no	down	0.122404
gi|511651193|gb|EPD17119.1| transposase, partial [Streptococcus pneumoniae MNZ41]	0	0.000108078	0	0.000104614	0	0.000117627	0	0.000144778	0	0.000118774	0	0.000706863	3.03772e+08	0.742792	0	0.000335769	0	0.000514216	7.5943e+07	0.186087	0.571429	0.271429	0.0142857	no	no	up	1566.73
gi|511655610|gb|EPD21343.1| ABC transporter ATP-binding protein [Streptococcus pneumoniae MNZ41]	4.04836e+09	1.9366	0	0.000104614	8.95784e+08	0.393164	0	0.000144778	1.23604e+09	0.582503	0	0.000706863	0	0.000393307	0	0.000335769	0	0.000514216	0	0.000487539	0.128571	0.614286	0.214286	no	no	down	0.000836972
gi|511656671|gb|EPD22370.1| ribonucleotide-diphosphate reductase subunit alpha [Streptococcus pneumoniae MNZ41]	0	0.000108078	4.23031e+08	0.163461	0	0.000117627	1.20845e+09	0.605975	4.07871e+08	0.192415	0	0.000706863	0	0.000393307	0	0.000335769	0	0.000514216	0	0.000487539	0.142857	0.614286	0.214286	no	no	down	0.00253378
gi|511655523|gb|EPD21258.1| hypothetical protein SP6UMMC_03297 [Streptococcus pneumoniae MNZ41]	0	0.000108078	0	0.000104614	0	0.000117627	0	0.000144778	0	0.000118774	0	0.000706863	0	0.000393307	3.39357e+08	0.753026	1.74575e+08	0.667507	1.28483e+08	0.355408	0.571429	0.1	0.0142857	no	no	up	2992.3
gi|511653783|gb|EPD19575.1| glmZ(sRNA)-inactivating NTPase [Streptococcus pneumoniae MNZ41]	9.00728e+08	0.430878	1.02308e+09	0.395322	0	0.000117627	0	0.000144778	4.80951e+08	0.206616	0	0.000706863	0	0.000393307	0	0.000335769	0	0.000514216	0	0.000487539	0.0714286	0.614286	0.214286	no	no	down	0.00235964
gi|511653038|gb|EPD18869.1| 50S ribosomal protein L3 [Streptococcus pneumoniae MNZ41]	1.64796e+08	0.0788327	1.73921e+08	0.067204	2.00661e+08	0.0880713	0	0.000144778	1.34845e+08	0.0585632	0	0.000706863	0	0.000393307	0	0.000335769	0	0.000514216	0	0.000487539	0.00714286	0.614286	0.0607143	no	no	down	0.008325
gi|511654643|gb|EPD20405.1| pyruvate formate-lyase [Streptococcus pneumoniae MNZ41]	2.45534e+09	1.17455	1.22773e+09	0.4744	2.13488e+09	0.937009	2.94315e+09	1.47583	2.19027e+09	1.01545	6.77504e+08	2.90225	4.61578e+08	1.12866	9.64443e+08	2.14008	3.16036e+08	1.2084	6.0489e+08	1.84485	0.0142857	0.0142857	0.0833333	no	no	up	1.81678
gi|511656581|gb|EPD22282.1| ABC transporter substrate-binding protein [Streptococcus pneumoniae MNZ41]	4.33873e+08	0.20755	4.43859e+08	0.171509	0	0.000117627	0	0.000144778	2.19433e+08	0.0948306	0	0.000706863	0	0.000393307	0	0.000335769	0	0.000514216	0	0.000487539	0.0714286	0.614286	0.214286	no	no	down	0.00514116
gi|511653143|gb|EPD18971.1| PTS system fructose/mannitol (fru) transporter subunit IIABC [Streptococcus pneumoniae MNZ41]	1.3011e+08	0.0622405	1.6406e+09	0.633935	0	0.000117627	2.77194e+09	1.38998	1.13566e+09	0.521568	0	0.000706863	0	0.000393307	0	0.000335769	0	0.000514216	0	0.000487539	0.0357143	0.614286	0.0678571	no	no	down	0.000934756
gi|511655661|gb|EPD21394.1| cell division protein FtsZ [Streptococcus pneumoniae MNZ41]	3.03862e+09	1.45357	2.32984e+09	0.900264	2.01833e+09	0.885853	1.0967e+09	0.549936	2.12087e+09	0.947407	188392	0.000807022	1.61874e+08	0.39582	336953	0.000747691	738101	0.00282221	4.07845e+07	0.100049	0.0142857	0.0142857	0.0142857	yes	no	down	0.105603
gi|511655433|gb|EPD21170.1| F0F1 ATP synthase subunit epsilon [Streptococcus pneumoniae MNZ41]	0	0.000108078	2.1238e+09	0.820646	2.30435e+09	1.01139	1.71474e+09	0.859852	1.53572e+09	0.672999	0	0.000706863	0	0.000393307	0	0.000335769	0	0.000514216	0	0.000487539	0.0571429	0.614286	0.0714286	no	no	down	0.000724427
gi|511653488|gb|EPD19290.1| phenylalanyl-tRNA ligase subunit alpha [Streptococcus pneumoniae MNZ41]	0	0.000108078	2.34721e+09	0.906975	1.03415e+09	0.453891	0	0.000144778	8.45339e+08	0.34028	0	0.000706863	0	0.000393307	0	0.000335769	0	0.000514216	0	0.000487539	0.1	0.614286	0.214286	no	no	down	0.00143276
gi|511653701|gb|EPD19493.1| 30S ribosomal protein S6 [Streptococcus pneumoniae MNZ41]	1.57611e+09	0.753961	2.33323e+09	0.901571	1.94069e+09	0.851779	2.08514e+09	1.04559	1.98379e+09	0.888225	0	0.000706863	0	0.000393307	0	0.000335769	0	0.000514216	0	0.000487539	0.0130952	0.614286	0.0130952	yes	no	down	0.000548891
gi|511651330|gb|EPD17251.1| cell division protein FtsH [Streptococcus pneumoniae MNZ41]	4.21846e+09	2.01797	2.05062e+10	7.92371	2.32506e+10	10.2048	2.38706e+09	1.19698	1.25906e+10	5.33586	0	0.000706863	0	0.000393307	0	0.000335769	0	0.000514216	0	0.000487539	0.0142857	0.614286	0.0142857	yes	no	down	9.13702e-05
gi|511653041|gb|EPD18872.1| 50S ribosomal protein L2 [Streptococcus pneumoniae MNZ41]	7.22618e+09	3.45677	6.13643e+09	2.37115	4.48664e+09	1.96921	8.8917e+08	0.445871	4.68461e+09	2.06075	0	0.000706863	0	0.000393307	0	0.000335769	0	0.000514216	0	0.000487539	0.0142857	0.614286	0.0142857	yes	no	down	0.000236583
gi|511653054|gb|EPD18885.1| 50S ribosomal protein L18 [Streptococcus pneumoniae MNZ41]	7.16207e+09	3.4261	1.08656e+10	4.19854	9.15194e+09	4.01683	1.00088e+10	5.01887	9.29711e+09	4.16508	9.90322e+08	4.24228	1.31973e+09	3.22703	2.51983e+09	5.59145	1.07228e+09	4.09997	1.47554e+09	4.29018	0.0142857	0.0142857	0.428571	no	no	up	1.03004
gi|511651839|gb|EPD17717.1| ACP S-malonyltransferase [Streptococcus pneumoniae MNZ41]	1.33148e+07	0.00636936	0	0.000104614	5.28649e+08	0.232026	0	0.000144778	1.35491e+08	0.0596613	0	0.000706863	0	0.000393307	0	0.000335769	0	0.000514216	0	0.000487539	0.109524	0.614286	0.209524	no	no	down	0.00817177
gi|511656909|gb|EPD22602.1| ribosome recycling factor [Streptococcus pneumoniae MNZ41]	5.47502e+09	2.61907	8.00515e+09	3.09323	1.09696e+10	4.81462	9.99403e+09	5.01147	8.61096e+09	3.8846	0	0.000706863	5.27089e+08	1.28885	3.12554e+08	0.69355	1.75804e+08	0.672206	2.53862e+08	0.663829	0.0142857	0.0285714	0.0142857	yes	no	down	0.170888
gi|511655182|gb|EPD20932.1| amino acid ABC transporter ATP-binding protein [Streptococcus pneumoniae MNZ41]	0	0.000108078	0	0.000104614	0	0.000117627	0	0.000144778	0	0.000118774	2.85728e+08	1.22398	6.30121e+07	0.154079	0	0.000335769	0	0.000514216	8.71851e+07	0.344728	0.571429	0.171429	0.0142857	no	no	up	2902.38
gi|511656864|gb|EPD22559.1| phosphoribosylformylglycinamidine synthase [Streptococcus pneumoniae MNZ41]	0	0.000108078	1.2611e+09	0.487296	1.97585e+07	0.00867211	1.44474e+09	0.724459	6.814e+08	0.305134	0	0.000706863	0	0.000393307	0	0.000335769	0	0.000514216	0	0.000487539	0.047619	0.614286	0.0666667	no	no	down	0.00159779
gi|511655348|gb|EPD21089.1| PTS system mannost-specific transporter subunits IIAB [Streptococcus pneumoniae MNZ41]	1.30652e+09	0.624998	1.92868e+09	0.745254	2.14731e+09	0.942466	3.96593e+08	0.19887	1.44478e+09	0.627897	0	0.000706863	0	0.000393307	0	0.000335769	0	0.000514216	0	0.000487539	0.0107143	0.614286	0.0107143	yes	no	down	0.000776463
gi|511656611|gb|EPD22312.1| inosine 5'-monophosphate dehydrogenase [Streptococcus pneumoniae MNZ41]	2.70347e+09	1.29325	4.07457e+09	1.57443	4.62318e+09	2.02913	3.90475e+09	1.95802	3.82649e+09	1.71371	0	0.000706863	0	0.000393307	0	0.000335769	0	0.000514216	0	0.000487539	0.0130952	0.614286	0.0130952	yes	no	down	0.000284493
gi|511656018|gb|EPD21729.1| ribonuclease Z [Streptococcus pneumoniae MNZ41]	0	0.000108078	5.21901e+08	0.201665	1.83205e+07	0.00804096	0	0.000144778	1.35055e+08	0.0524898	0	0.000706863	0	0.000393307	0	0.000335769	0	0.000514216	0	0.000487539	0.1	0.614286	0.214286	no	no	down	0.00928826
gi|511656853|gb|EPD22548.1| adenylosuccinate lyase [Streptococcus pneumoniae MNZ41]	0	0.000108078	2.02871e+09	0.783906	0	0.000117627	0	0.000144778	5.07179e+08	0.196069	0	0.000706863	0	0.000393307	0	0.000335769	0	0.000514216	0	0.000487539	0.214286	0.614286	0.5	no	no	down	0.00248657
gi|511654617|gb|EPD20379.1| glutamine synthetase [Streptococcus pneumoniae MNZ41]	0	0.000108078	1.4482e+09	0.559593	7.39973e+08	0.324778	6.46395e+06	0.00324132	5.4866e+08	0.22193	0	0.000706863	0	0.000393307	0	0.000335769	0	0.000514216	0	0.000487539	0.0571429	0.614286	0.0714286	no	no	down	0.00219681
gi|511655538|gb|EPD21273.1| septation ring formation regulator EzrA [Streptococcus pneumoniae MNZ41]	0	0.000108078	1.08754e+09	0.420233	6.26566e+08	0.275003	0	0.000144778	4.28528e+08	0.173872	0	0.000706863	0	0.000393307	0	0.000335769	0	0.000514216	0	0.000487539	0.052381	0.614286	0.202381	no	no	down	0.00280401
gi|511656454|gb|EPD22157.1| transposase [Streptococcus pneumoniae MNZ41]	0	0.000108078	0	0.000104614	0	0.000117627	0	0.000144778	0	0.000118774	1.06553e+08	0.456443	0	0.000393307	0	0.000335769	9.17665e+07	0.35088	4.95798e+07	0.202013	0.571429	0.190476	0.0119048	no	no	up	1700.81
gi|511650645|gb|EPD16613.1| enolase [Streptococcus pneumoniae MNZ41]	5.60114e+10	26.794	1.04176e+11	40.254	1.09729e+11	48.1608	7.12571e+10	35.7316	8.52934e+10	37.7351	7.84536e+08	3.36075	2.00319e+09	4.89827	5.1071e+09	11.3325	8.27652e+08	3.16462	2.18062e+09	5.68904	0.0142857	0.00714286	0.0142857	yes	no	down	0.150763
gi|511651329|gb|EPD17250.1| hypoxanthine phosphoribosyltransferase [Streptococcus pneumoniae MNZ41]	1.81701e+09	0.869199	0	0.000104614	9.17251e+08	0.402586	6.56917e+07	0.0329408	6.99989e+08	0.326207	0	0.000706863	0	0.000393307	0	0.000335769	0	0.000514216	0	0.000487539	0.0714286	0.614286	0.0714286	no	no	down	0.00149457
gi|511653057|gb|EPD18888.1| 50S ribosomal protein L15 [Streptococcus pneumoniae MNZ41]	5.36935e+09	2.56852	2.59713e+10	10.0354	3.20172e+10	14.0525	3.66795e+10	18.3928	2.50093e+10	11.2623	8.12145e+07	0.347902	5.26846e+08	1.28826	7.82893e+09	17.3722	1.3134e+08	0.502195	2.14208e+09	4.87764	0.00952381	0.0142857	0.138095	no	no	down	0.433094
gi|511652564|gb|EPD18419.1| 50S ribosomal protein L21 [Streptococcus pneumoniae MNZ41]	8.67975e+07	0.041521	1.07988e+08	0.0417273	1.19471e+08	0.0524366	7.8119e+07	0.0391725	9.80941e+07	0.0437144	0	0.000706863	0	0.000393307	0	0.000335769	0	0.000514216	0	0.000487539	0.0142857	0.614286	0.0142857	yes	no	down	0.0111528
gi|511653062|gb|EPD18893.1| 30S ribosomal protein S13 [Streptococcus pneumoniae MNZ41]	3.79057e+09	1.81328	3.71871e+09	1.43693	0	0.000117627	0	0.000144778	1.87732e+09	0.812618	1.29026e+08	0.552715	0	0.000393307	5.24818e+06	0.0116456	7.29376e+07	0.278885	5.18031e+07	0.21091	0.0333333	0.0452381	0.204762	no	no	down	0.259544
gi|511656859|gb|EPD22554.1| bifunctional phosphoribosylaminoimidazolecarboxamide formyltransferase/IMP cyclohydrolase [Streptococcus pneumoniae MNZ41]	6.60713e+08	0.316063	0	0.000104614	3.01694e+08	0.132415	8.46503e+08	0.424476	4.52228e+08	0.218265	0	0.000706863	0	0.000393307	0	0.000335769	0	0.000514216	0	0.000487539	0.0642857	0.614286	0.0678571	no	no	down	0.0022337
gi|511650789|gb|EPD16746.1| DNA topoisomerase IV subunit B [Streptococcus pneumoniae MNZ41]	0	0.000108078	0	0.000104614	0	0.000117627	0	0.000144778	0	0.000118774	2.90452e+08	1.24422	0	0.000393307	0	0.000335769	0	0.000514216	7.26129e+07	0.311366	0.571429	0.414286	0.0142857	no	no	up	2621.49
gi|511655802|gb|EPD21529.1| recombination helicase AddA [Streptococcus pneumoniae MNZ41]	0	0.000108078	0	0.000104614	6.19694e+06	0.00271986	6.28162e+08	0.31499	1.5859e+08	0.0794806	0	0.000706863	0	0.000393307	0	0.000335769	0	0.000514216	0	0.000487539	0.195238	0.614286	0.213095	no	no	down	0.00613406
gi|511656532|gb|EPD22235.1| transcriptional regulator Spx [Streptococcus pneumoniae MNZ41]	2.17783e+08	0.10418	1.54577e+09	0.597293	0	0.000117627	0	0.000144778	4.40888e+08	0.175434	0	0.000706863	0	0.000393307	0	0.000335769	0	0.000514216	0	0.000487539	0.0380952	0.614286	0.205952	no	no	down	0.00277904
gi|511650816|gb|EPD16768.1| co-chaperonin GroES [Streptococcus pneumoniae MNZ41]	3.39085e+09	1.62207	3.34956e+09	1.29429	2.69787e+09	1.18411	1.93487e+09	0.970234	2.84329e+09	1.26767	3.69509e+08	1.58288	2.74214e+08	0.670516	7.80616e+08	1.73217	3.86985e+08	1.47968	4.52831e+08	1.36631	0.0142857	0.0142857	0.4	no	no	up	1.07781
gi|511655434|gb|EPD21171.1| F0F1 ATP synthase subunit beta [Streptococcus pneumoniae MNZ41]	3.47341e+09	1.66156	6.26476e+09	2.42074	5.06876e+09	2.2247	2.17625e+10	10.9127	9.14235e+09	4.30493	0	0.000706863	0	0.000393307	0	0.000335769	0	0.000514216	0	0.000487539	0.0142857	0.614286	0.0142857	yes	no	down	0.000113251
gi|511651958|gb|EPD17830.1| putative endopeptidase O [Streptococcus pneumoniae MNZ41]	1.11999e+08	0.0535766	8.57013e+08	0.331154	0	0.000117627	2.56996e+08	0.128869	3.06502e+08	0.128429	0	0.000706863	0	0.000393307	0	0.000335769	0	0.000514216	0	0.000487539	0.0428571	0.614286	0.0714286	no	no	down	0.00379616
gi|511656597|gb|EPD22298.1| elongation factor Ts [Streptococcus pneumoniae MNZ41]	1.44101e+10	6.89333	1.70021e+10	6.56972	2.54213e+10	11.1575	2.13686e+10	10.7152	1.95506e+10	8.83395	2.65935e+08	1.1392	2.90658e+08	0.710726	0	0.000335769	4.81569e+08	1.84133	2.5954e+08	0.922898	0.0142857	0.0690476	0.0142857	yes	no	down	0.104472
gi|511652518|gb|EPD18377.1| pyruvate kinase [Streptococcus pneumoniae MNZ41]	2.29859e+10	10.9957	2.33518e+10	9.02325	4.39536e+10	19.2915	2.515e+10	12.6114	2.88603e+10	12.9804	0	0.000706863	1.72624e+08	0.422106	0	0.000335769	0	0.000514216	4.31561e+07	0.105916	0.0142857	0.271429	0.0142857	yes	no	down	0.00815963
gi|511656082|gb|EPD21793.1| uracil phosphoribosyltransferase [Streptococcus pneumoniae MNZ41]	3.33874e+09	1.59714	7.22208e+09	2.79065	6.25823e+09	2.74677	1.52989e+09	0.76716	4.58724e+09	1.97543	1.96721e+08	0.8427	1.30418e+08	0.318902	0	0.000335769	0	0.000514216	8.17847e+07	0.290613	0.0142857	0.171429	0.0285714	yes	no	down	0.147114
gi|511655732|gb|EPD21463.1| 50S ribosomal protein L20 [Streptococcus pneumoniae MNZ41]	0	0.000108078	9.39387e+08	0.362984	0	0.000117627	0	0.000144778	2.34847e+08	0.0908387	0	0.000706863	0	0.000393307	0	0.000335769	0	0.000514216	0	0.000487539	0.204762	0.614286	0.49881	no	no	down	0.00536708
gi|511655383|gb|EPD21122.1| CsbD-like protein [Streptococcus pneumoniae MNZ41]	5.02307e+09	2.40287	4.75669e+09	1.83801	7.86241e+09	3.45085	7.41673e+09	3.71909	6.26472e+09	2.8527	9.84114e+08	4.21569	9.28918e+08	2.27142	2.16388e+09	4.80161	8.03558e+08	3.0725	1.22012e+09	3.5903	0.0119048	0.0142857	0.184127	no	no	up	1.25856
gi|511651179|gb|EPD17107.1| glucose-6-phosphate isomerase [Streptococcus pneumoniae MNZ41]	3.14857e+09	1.50617	1.16651e+09	0.450746	3.65712e+09	1.60513	1.68111e+09	0.842986	2.41333e+09	1.10126	0	0.000706863	0	0.000393307	0	0.000335769	0	0.000514216	0	0.000487539	0.0142857	0.614286	0.0142857	yes	no	down	0.000442711
gi|511653053|gb|EPD18884.1| 50S ribosomal protein L6 [Streptococcus pneumoniae MNZ41]	1.6888e+09	0.807864	2.80293e+09	1.08307	0	0.000117627	0	0.000144778	1.12293e+09	0.472798	2.36796e+07	0.101437	6.78835e+08	1.65991	0	0.000335769	1.74697e+06	0.00667975	1.76065e+08	0.44209	0.0714286	0.0714286	0.499008	no	no	down	0.935051
gi|511655000|gb|EPD20756.1| 50S ribosomal protein L1 [Streptococcus pneumoniae MNZ41]	2.3378e+09	1.11833	3.59136e+09	1.38772	1.70466e+09	0.748182	1.45303e+09	0.728616	2.27171e+09	0.995711	6.12711e+06	0.0262469	6.92815e+07	0.169409	0	0.000335769	4.69782e+06	0.0179627	2.00266e+07	0.0534886	0.0142857	0.0714286	0.0142857	yes	no	down	0.053719
gi|511652890|gb|EPD18727.1| glutamyl aminopeptidase [Streptococcus pneumoniae MNZ41]	2.51799e+09	1.20452	6.91001e+08	0.267006	7.82886e+08	0.343612	2.4573e+08	0.12322	1.0594e+09	0.484591	0	0.000706863	0	0.000393307	0	0.000335769	0	0.000514216	0	0.000487539	0.00357143	0.614286	0.00357143	yes	yes	down	0.00100608
gi|511650554|gb|EPD16536.1| enoyl-CoA hydratase [Streptococcus pneumoniae MNZ41]	0	0.000108078	1.38077e+09	0.533536	1.50195e+09	0.659212	0	0.000144778	7.20679e+08	0.29825	0	0.000706863	5.40637e+07	0.132198	0	0.000335769	0	0.000514216	1.35159e+07	0.0334388	0.1	0.261905	0.214286	no	no	down	0.112117
gi|511651143|gb|EPD17073.1| carbamoyl phosphate synthase large subunit [Streptococcus pneumoniae MNZ41]	0	0.000108078	0	0.000104614	0	0.000117627	0	0.000144778	0	0.000118774	6.20034e+07	0.265606	8.92042e+07	0.218125	0	0.000335769	0	0.000514216	3.78019e+07	0.121145	0.571429	0.171429	0.0142857	no	no	up	1019.96
gi|511654558|gb|EPD20323.1| putative maltose/maltodextrin-binding protein precursor [Streptococcus pneumoniae MNZ41]	0	0.000108078	9.76868e+08	0.377467	8.73468e+08	0.383369	0	0.000144778	4.62584e+08	0.190272	0	0.000706863	0	0.000393307	0	0.000335769	0	0.000514216	0	0.000487539	0.0619048	0.614286	0.204762	no	no	down	0.00256232
gi|511652496|gb|EPD18355.1| saccharopine dehydrogenase [Streptococcus pneumoniae MNZ41]	9.6932e+08	0.46369	0	0.000104614	0	0.000117627	4.95754e+08	0.248594	3.66268e+08	0.178127	0	0.000706863	0	0.000393307	0	0.000335769	0	0.000514216	0	0.000487539	0.152381	0.614286	0.209524	no	no	down	0.00273703
gi|511651045|gb|EPD16981.1| DNA repair ATPase [Streptococcus pneumoniae MNZ41]	0	0.000108078	0	0.000104614	0	0.000117627	0	0.000144778	0	0.000118774	0	0.000706863	2.04621e+08	0.500346	3.48748e+08	0.773863	0	0.000514216	1.38342e+08	0.318858	0.571429	0.0428571	0.00714286	yes	no	up	2684.57
gi|511651978|gb|EPD17850.1| 30S ribosomal protein S15 [Streptococcus pneumoniae MNZ41]	1.2894e+09	0.616808	3.236e+09	1.25041	9.89794e+08	0.434425	0	0.000144778	1.3788e+09	0.575446	0	0.000706863	0	0.000393307	0	0.000335769	0	0.000514216	0	0.000487539	0.0190476	0.614286	0.0666667	no	no	down	0.000847236
gi|511653032|gb|EPD18863.1| anaerobic ribonucleoside triphosphate reductase [Streptococcus pneumoniae MNZ41]	0	0.000108078	8.02834e+08	0.310219	0	0.000117627	5.00121e+07	0.0250784	2.13212e+08	0.0838808	0	0.000706863	3.16345e+08	0.773536	0	0.000335769	0	0.000514216	7.90862e+07	0.193773	0.119048	0.271429	0.371429	no	no	up	2.3101
gi|511655430|gb|EPD21167.1| TPR domain protein [Streptococcus pneumoniae MNZ41]	4.87676e+08	0.233288	0	0.000104614	0	0.000117627	8.97272e+08	0.449934	3.46237e+08	0.170861	0	0.000706863	0	0.000393307	0	0.000335769	0	0.000514216	0	0.000487539	0.147619	0.614286	0.208333	no	no	down	0.00285342
gi|511651823|gb|EPD17701.1| asparaginyl/glutamyl-tRNA amidotransferase subunit C [Streptococcus pneumoniae MNZ41]	0	0.000108078	0	0.000104614	0	0.000117627	0	0.000144778	0	0.000118774	0	0.000706863	6.90094e+08	1.68744	0	0.000335769	0	0.000514216	1.72523e+08	0.422249	0.571429	0.261905	0.0130952	no	no	up	3555.05
gi|511655358|gb|EPD21099.1| 50S ribosomal protein L13 [Streptococcus pneumoniae MNZ41]	1.30797e+10	6.25689	1.87056e+10	7.22792	4.92776e+09	2.16282	6.24221e+09	3.13013	1.07388e+10	4.69444	0	0.000706863	5.49958e+08	1.34477	0	0.000335769	0	0.000514216	1.37489e+08	0.336583	0.0142857	0.261905	0.0142857	yes	no	down	0.0716981
gi|511656602|gb|EPD22303.1| putative cobalt transport protein [Streptococcus pneumoniae MNZ41]	2.98409e+09	1.42749	0	0.000104614	0	0.000117627	0	0.000144778	7.46023e+08	0.356964	0	0.000706863	0	0.000393307	0	0.000335769	0	0.000514216	0	0.000487539	0.271429	0.614286	0.5	no	no	down	0.00136579
gi|511655748|gb|EPD21477.1| polynucleotide phosphorylase/polyadenylase, partial [Streptococcus pneumoniae MNZ41]	5.79405e+08	0.277168	2.14953e+09	0.830591	3.41681e+09	1.49965	0	0.000144778	1.53644e+09	0.651889	0	0.000706863	0	0.000393307	0	0.000335769	0	0.000514216	0	0.000487539	0.0285714	0.614286	0.0714286	no	no	down	0.000747886
gi|511651805|gb|EPD17685.1| surface protein A [Streptococcus pneumoniae MNZ41]	3.04232e+10	14.5535	3.78e+10	14.6061	5.008e+10	21.9803	4.32439e+10	21.6845	4.03868e+10	18.2061	0	0.000706863	8.63237e+07	0.211081	0	0.000335769	0	0.000514216	2.15809e+07	0.0531595	0.00833333	0.261905	0.00833333	yes	yes	down	0.00291988
gi|511656789|gb|EPD22486.1| DNA polymerase I [Streptococcus pneumoniae MNZ41]	6.21083e+08	0.297106	0	0.000104614	1.29991e+08	0.0570535	0	0.000144778	1.87768e+08	0.0886021	0	0.000706863	0	0.000393307	0	0.000335769	0	0.000514216	0	0.000487539	0.128571	0.614286	0.214286	no	no	down	0.00550256
gi|511655342|gb|EPD21083.1| aminopeptidase PepS [Streptococcus pneumoniae MNZ41]	0	0.000108078	0	0.000104614	0	0.000117627	0	0.000144778	0	0.000118774	0	0.000706863	2.37962e+08	0.581873	0	0.000335769	0	0.000514216	5.94906e+07	0.145857	0.571429	0.271429	0.0142857	no	no	up	1228.02
gi|511650764|gb|EPD16723.1| 50S ribosomal protein L31 [Streptococcus pneumoniae MNZ41]	0	0.000108078	1.15005e+09	0.444384	1.4866e+10	6.52478	0	0.000144778	4.00402e+09	1.74235	0	0.000706863	0	0.000393307	0	0.000335769	0	0.000514216	0	0.000487539	0.1	0.614286	0.214286	no	no	down	0.000279816
gi|511656520|gb|EPD22223.1| GntR family transcriptional regulator [Streptococcus pneumoniae MNZ41]	0	0.000108078	0	0.000104614	0	0.000117627	0	0.000144778	0	0.000118774	0	0.000706863	0	0.000393307	0	0.000335769	2.58048e+08	0.986675	6.45119e+07	0.247028	0.571429	0.328571	0.0142857	no	no	up	2079.81
gi|511652971|gb|EPD18805.1| elongation factor Tu [Streptococcus pneumoniae MNZ41]	3.08582e+10	14.7615	4.35846e+10	16.8413	5.86698e+10	25.7505	3.65679e+10	18.3369	4.24202e+10	18.9225	1.30696e+10	55.9868	1.21961e+10	29.8223	3.42849e+09	7.60773	1.78093e+10	68.0958	1.16259e+10	40.3781	0.0142857	0.0130952	0.113095	no	no	up	2.13386
gi|511651821|gb|EPD17699.1| 50S ribosomal protein L28 [Streptococcus pneumoniae MNZ41]	4.27218e+08	0.204367	3.34273e+08	0.129165	1.50147e+08	0.0659002	5.55127e+08	0.278366	3.66691e+08	0.16945	0	0.000706863	2.11111e+08	0.516214	0	0.000335769	0	0.000514216	5.27776e+07	0.129443	0.0142857	0.271429	0.414286	no	no	down	0.763901
gi|511651954|gb|EPD17826.1| lipid hydroperoxide peroxidase [Streptococcus pneumoniae MNZ41]	2.35718e+09	1.1276	2.76663e+09	1.06904	3.79431e+09	1.66534	0	0.000144778	2.22953e+09	0.965531	0	0.000706863	0	0.000393307	0	0.000335769	0	0.000514216	0	0.000487539	0.0285714	0.614286	0.0714286	no	no	down	0.000504944
gi|511654130|gb|EPD19911.1| aspartate kinase [Streptococcus pneumoniae MNZ41]	9.27686e+08	0.443775	1.81763e+09	0.702343	1.44784e+09	0.635464	1.48333e+09	0.743812	1.41912e+09	0.631348	0	0.000706863	0	0.000393307	0	0.000335769	0	0.000514216	0	0.000487539	0.0119048	0.614286	0.0119048	yes	no	down	0.000772218
gi|511655504|gb|EPD21239.1| 30S ribosomal protein S16 [Streptococcus pneumoniae MNZ41]	2.68027e+09	1.28215	3.40196e+09	1.31453	4.56753e+09	2.00471	4.37427e+09	2.19346	3.75601e+09	1.69871	0	0.000706863	0	0.000393307	0	0.000335769	0	0.000514216	0	0.000487539	0.0142857	0.614286	0.0142857	yes	no	down	0.000287005
gi|511652642|gb|EPD18491.1| oligoendopeptidase F [Streptococcus pneumoniae MNZ41]	8.23451e+08	0.393912	0	0.000104614	7.45635e+08	0.327263	1.06385e+09	0.533463	6.58234e+08	0.313686	0	0.000706863	0	0.000393307	0	0.000335769	0	0.000514216	0	0.000487539	0.0714286	0.614286	0.0714286	no	no	down	0.00155423
gi|511655359|gb|EPD21100.1| 30S ribosomal protein S9 [Streptococcus pneumoniae MNZ41]	1.36977e+10	6.55251	1.26496e+10	4.88788	1.36791e+10	6.0038	1.65447e+10	8.29628	1.41428e+10	6.43512	2.01514e+07	0.0863232	1.41731e+07	0.0346566	2.36936e+07	0.0525756	4.76192e+07	0.182077	2.64093e+07	0.0889082	0.0130952	0.00952381	0.0130952	yes	no	down	0.0138161
gi|511656708|gb|EPD22407.1| L-lactate dehydrogenase [Streptococcus pneumoniae MNZ41]	1.27242e+10	6.08681	2.61052e+10	10.0872	3.21171e+10	14.0964	2.54797e+10	12.7767	2.41065e+10	10.7618	2.28793e+08	0.980089	7.79997e+09	19.0727	176538	0.000391734	0	0.000514216	2.00724e+09	5.01343	0.0107143	0.142857	0.153571	no	no	down	0.465856
gi|511653797|gb|EPD19589.1| multiple sugar-binding transport ATP-binding protein [Streptococcus pneumoniae MNZ41]	1.3169e+09	0.629963	0	0.000104614	2.72784e+09	1.19726	7.80861e+08	0.39156	1.2064e+09	0.554722	0	0.000706863	0	0.000393307	0	0.000335769	0	0.000514216	0	0.000487539	0.0619048	0.614286	0.0666667	no	no	down	0.000878888
gi|511651828|gb|EPD17706.1| hypothetical protein SP6UMMC_09048 [Streptococcus pneumoniae MNZ41]	8.39461e+08	0.40157	0	0.000104614	1.16125e+09	0.50968	1.02275e+09	0.512856	7.55867e+08	0.356053	0	0.000706863	0	0.000393307	0	0.000335769	0	0.000514216	0	0.000487539	0.0571429	0.614286	0.0642857	no	no	down	0.00136929
gi|511653599|gb|EPD19394.1| ABC transporter protein EcsB [Streptococcus pneumoniae MNZ41]	0	0.000108078	0	0.000104614	0	0.000117627	0	0.000144778	0	0.000118774	3.28899e+07	0.140892	0	0.000393307	0	0.000335769	2.17732e+08	0.832524	6.26555e+07	0.243536	0.571429	0.195238	0.0130952	no	no	up	2050.41
gi|511651372|gb|EPD17291.1| glyceraldehyde-3-phosphate dehydrogenase [Streptococcus pneumoniae MNZ41]	6.00097e+10	28.7067	1.03881e+11	40.1402	1.36551e+11	59.9329	1.10575e+11	55.4472	1.02754e+11	46.0568	6.37464e+09	27.3073	1.71393e+10	41.9095	6.58423e+09	14.6103	2.39512e+09	9.15801	8.12332e+09	23.2463	0.0142857	0.0142857	0.0464286	yes	no	down	0.504731
gi|511655797|gb|EPD21524.1| ribonuclease HII [Streptococcus pneumoniae MNZ41]	0	0.000108078	0	0.000104614	1.26837e+09	0.556692	6.29218e+08	0.315519	4.74396e+08	0.218106	0	0.000706863	5.14608e+08	1.25833	0	0.000335769	0	0.000514216	1.28652e+08	0.314973	0.185714	0.261905	0.370238	no	no	up	1.44413
gi|511653877|gb|EPD19667.1| arginyl-tRNA ligase [Streptococcus pneumoniae MNZ41]	1.68946e+09	0.80818	2.34587e+09	0.906458	1.90432e+09	0.835814	0	0.000144778	1.48491e+09	0.637649	0	0.000706863	0	0.000393307	0	0.000335769	0	0.000514216	0	0.000487539	0.0285714	0.614286	0.0714286	no	no	down	0.000764588
gi|511653795|gb|EPD19587.1| putative methyltransferase [Streptococcus pneumoniae MNZ41]	6.07428e+08	0.290573	0	0.000104614	2.7178e+07	0.0119286	0	0.000144778	1.58651e+08	0.0756878	0	0.000706863	0	0.000393307	0	0.000335769	0	0.000514216	0	0.000487539	0.12381	0.614286	0.213095	no	no	down	0.00644144
gi|511651827|gb|EPD17705.1| elongation factor P [Streptococcus pneumoniae MNZ41]	2.36976e+09	1.13362	3.31187e+09	1.27972	2.17804e+09	0.955951	1.10891e+09	0.556057	2.24214e+09	0.981337	1.19823e+08	0.513291	1.6883e+08	0.412829	3.26868e+08	0.725313	790661	0.00302318	1.54078e+08	0.413614	0.00833333	0.0142857	0.0184524	yes	no	down	0.42148
gi|511650797|gb|EPD16754.1| pyrrolidone-carboxylate peptidase [Streptococcus pneumoniae MNZ41]	0	0.000108078	0	0.000104614	2.25565e+09	0.990015	0	0.000144778	5.63912e+08	0.247593	0	0.000706863	0	0.000393307	0	0.000335769	0	0.000514216	0	0.000487539	0.328571	0.614286	0.5	no	no	down	0.00196911
gi|511655382|gb|EPD21121.1| hypothetical protein SP6UMMC_03527 [Streptococcus pneumoniae MNZ41]	3.75188e+09	1.79478	1.12425e+10	4.34418	8.09753e+09	3.55404	8.97968e+09	4.50283	8.01791e+09	3.54896	0	0.000706863	1.02872e+09	2.51545	1.74635e+09	3.8751	3.33912e+08	1.27675	7.77245e+08	1.917	0.0142857	0.0285714	0.0993056	no	no	down	0.54016
gi|511651273|gb|EPD17196.1| oligopeptide ABC transporter periplasmic protein [Streptococcus pneumoniae MNZ41]	0	0.000108078	1.44409e+09	0.558005	0	0.000117627	0	0.000144778	3.61023e+08	0.139594	0	0.000706863	0	0.000393307	0	0.000335769	0	0.000514216	0	0.000487539	0.214286	0.614286	0.5	no	no	down	0.00349255
gi|511656598|gb|EPD22299.1| 30S ribosomal protein S2 [Streptococcus pneumoniae MNZ41]	8.89609e+09	4.2556	1.23343e+10	4.76603	9.93886e+09	4.36221	6.61311e+09	3.31612	9.44559e+09	4.17499	0	0.000706863	1.96952e+08	0.481593	1.58345e+08	0.351363	0	0.000514216	8.88242e+07	0.208544	0.0142857	0.0619048	0.0142857	yes	no	down	0.0499508
gi|511651675|gb|EPD17561.1| RNA methyltransferase [Streptococcus pneumoniae MNZ41]	1.80951e+08	0.086561	0	0.000104614	0	0.000117627	2.77768e+08	0.139286	1.1468e+08	0.0565172	2.84303e+08	1.21788	0	0.000393307	0	0.000335769	0	0.000514216	7.10759e+07	0.304781	0.171429	0.414286	0.371429	no	no	up	5.39272
gi|511654142|gb|EPD19923.1| trigger factor [Streptococcus pneumoniae MNZ41]	9.33153e+09	4.46389	3.46806e+10	13.4008	2.99404e+10	13.141	3.33074e+10	16.7019	2.6815e+10	11.9269	2.56908e+09	11.0053	1.24896e+10	30.54	2.70942e+09	6.01214	5.37698e+09	20.5595	5.78628e+09	17.0292	0.0142857	0.0142857	0.222619	no	no	up	1.4278
gi|511656233|gb|EPD21942.1| putative phosphatase [Streptococcus pneumoniae MNZ41]	2.1505e+09	1.02873	2.9546e+09	1.14167	1.97107e+09	0.865114	8.74246e+08	0.438387	1.9876e+09	0.868475	0	0.000706863	0	0.000393307	0	0.000335769	0	0.000514216	0	0.000487539	0.00952381	0.614286	0.00952381	yes	yes	down	0.000561373
gi|511653055|gb|EPD18886.1| 30S ribosomal protein S5 [Streptococcus pneumoniae MNZ41]	2.18742e+10	10.4639	5.80592e+09	2.24344	5.62378e+09	2.4683	3.03375e+10	15.2126	1.59103e+10	7.59706	3.14526e+08	1.34735	5.10551e+09	12.4841	8.46961e+08	1.87939	576765222	2.20533	1.71094e+09	4.47905	0.0130952	0.00952381	0.227778	no	no	down	0.589577
gi|511652850|gb|EPD18690.1| prolyl-tRNA ligase [Streptococcus pneumoniae MNZ41]	2.15223e+08	0.102956	1.82769e+09	0.706228	0	0.000117627	0	0.000144778	5.10728e+08	0.202362	0	0.000706863	0	0.000393307	0	0.000335769	0	0.000514216	0	0.000487539	0.0714286	0.614286	0.214286	no	no	down	0.00240925
gi|511651648|gb|EPD17538.1| manganese-dependent inorganic pyrophosphatase [Streptococcus pneumoniae MNZ41]	7.37466e+08	0.352779	1.18408e+09	0.457533	2.87207e+09	1.26056	0	0.000144778	1.1984e+09	0.517755	0	0.000706863	1.58997e+08	0.388785	1.79325e+08	0.397918	2.17124e+08	0.8302	1.38862e+08	0.404402	0.0285714	0.0285714	0.367956	no	no	down	0.781069
gi|511656784|gb|EPD22481.1| phosphate acyltransferase [Streptococcus pneumoniae MNZ41]	0	0.000108078	0	0.000104614	0	0.000117627	0	0.000144778	0	0.000118774	0	0.000706863	3.13245e+08	0.765957	0	0.000335769	0	0.000514216	7.83113e+07	0.191878	0.571429	0.271429	0.0142857	no	no	up	1615.49
gi|511653051|gb|EPD18882.1| 30S ribosomal protein S14 [Streptococcus pneumoniae MNZ41]	1.37045e+09	0.655578	2.9652e+08	0.114577	6.81345e+08	0.299046	2.39942e+08	0.120318	6.47064e+08	0.29738	0	0.000706863	2.46263e+08	0.60217	3.18909e+08	0.707651	1.98964e+08	0.760762	1.91034e+08	0.517822	0.00357143	0.0285714	0.214286	no	no	up	1.74128
gi|511652519|gb|EPD18378.1| 6-phosphofructokinase [Streptococcus pneumoniae MNZ41]	2.50236e+09	1.19705	1.44945e+09	0.560073	3.19006e+09	1.40013	2.41918e+09	1.21309	2.39026e+09	1.09258	0	0.000706863	0	0.000393307	0	0.000335769	0	0.000514216	0	0.000487539	0.0047619	0.614286	0.0047619	yes	yes	down	0.000446225
gi|511655436|gb|EPD21173.1| F0F1 ATP synthase subunit alpha [Streptococcus pneumoniae MNZ41]	3.47002e+09	1.65994	9.04744e+09	3.49598	7.20233e+09	3.16113	6.51703e+09	3.26794	6.5592e+09	2.89625	0	0.000706863	0	0.000393307	0	0.000335769	0	0.000514216	0	0.000487539	0.0119048	0.614286	0.0119048	yes	no	down	0.000168335
gi|511652571|gb|EPD18426.1| DNA-binding protein HU [Streptococcus pneumoniae MNZ41]	2.71665e+09	1.29956	1.72401e+09	0.666167	6.17437e+08	0.270996	3.89357e+08	0.195242	1.36186e+09	0.60799	5.78711e+07	0.247905	1.40645e+08	0.343909	3.48022e+07	0.0772253	1.45646e+07	0.0556894	6.19706e+07	0.181182	0.0142857	0.0142857	0.0714286	no	no	down	0.298002
gi|511653059|gb|EPD18890.1| adenylate kinase [Streptococcus pneumoniae MNZ41]	2.21816e+09	1.06109	7.20546e+08	0.278423	0	0.000117627	0	0.000144778	7.34675e+08	0.334944	6.42836e+08	2.75374	4.24277e+08	1.03746	1.45161e+09	3.22108	5.41484e+08	2.07043	7.65051e+08	2.27067	0.0714286	0.0142857	0.0285714	yes	no	up	6.77926
gi|511650758|gb|EPD16717.1| 50S ribosomal protein L19 [Streptococcus pneumoniae MNZ41]	1.54847e+10	7.40736	7.7339e+09	2.98842	1.06397e+10	4.66983	1.34007e+10	6.71972	1.18148e+10	5.44633	2.80311e+08	1.20078	0	0.000393307	8.08969e+06	0.0179508	8.31032e+06	0.0317755	7.41777e+07	0.312724	0.0119048	0.0571429	0.0119048	yes	no	down	0.0574193
gi|511655336|gb|EPD21077.1| 30S ribosomal protein S7 [Streptococcus pneumoniae MNZ41]	6.39004e+09	3.05678	7.8768e+09	3.04364	6.74054e+09	2.95846	3.27366e+09	1.64156	6.07026e+09	2.67511	3.41688e+08	1.4637	1.9648e+08	0.48044	2.31497e+08	0.513686	0	0.000514216	1.92416e+08	0.614586	0.0142857	0.0428571	0.0130952	yes	no	down	0.229742
gi|511655163|gb|EPD20913.1| putative lipoprotein [Streptococcus pneumoniae MNZ41]	7.32207e+08	0.350264	0	0.000104614	2.75829e+08	0.121062	3.03333e+07	0.0152105	2.59592e+08	0.12166	4.1408e+08	1.77381	9.99427e+08	2.44383	6.1732e+08	1.36982	3.08079e+09	11.7797	1.2779e+09	4.3418	0.0714286	0.0130952	0.0130952	yes	no	up	35.6879
gi|511650597|gb|EPD16571.1| hypothetical protein SP6UMMC_11075, partial [Streptococcus pneumoniae MNZ41]	0	0.000108078	0	0.000104614	0	0.000117627	0	0.000144778	0	0.000118774	0	0.000706863	4.30477e+08	1.05262	2.27551e+08	0.50493	0	0.000514216	1.64507e+08	0.389692	0.571429	0.052381	0.00952381	no	no	up	3280.94
gi|511651121|gb|EPD17051.1| hypothetical protein SP6UMMC_10110 [Streptococcus pneumoniae MNZ41]	0	0.000108078	0	0.000104614	0	0.000117627	0	0.000144778	0	0.000118774	0	0.000706863	5.78544e+08	1.41467	3.11207e+08	0.690561	0	0.000514216	2.22438e+08	0.526614	0.571429	0.0666667	0.0130952	no	no	up	4433.74
gi|511655443|gb|EPD21180.1| transcription elongation factor GreA [Streptococcus pneumoniae MNZ41]	0	0.000108078	0	0.000104614	0	0.000117627	0	0.000144778	0	0.000118774	0	0.000706863	9.49961e+08	2.32287	0	0.000335769	0	0.000514216	2.3749e+08	0.581108	0.571429	0.261905	0.0130952	no	no	up	4892.54
gi|511655493|gb|EPD21228.1| putative helicase [Streptococcus pneumoniae MNZ41]	0	0.000108078	0	0.000104614	0	0.000117627	0	0.000144778	0	0.000118774	0	0.000706863	2.2182e+08	0.5424	0	0.000335769	1.48321e+08	0.567123	92535156	0.277641	0.571429	0.128571	0.0142857	no	no	up	2337.55
gi|511656510|gb|EPD22213.1| alanyl-tRNA ligase [Streptococcus pneumoniae MNZ41]	1.07864e+09	0.515985	2.53036e+09	0.977746	3.09807e+09	1.35976	1.62568e+09	0.815193	2.08319e+09	0.91717	0	0.000706863	0	0.000393307	0	0.000335769	0	0.000514216	0	0.000487539	0.0142857	0.614286	0.0142857	yes	no	down	0.000531568
gi|511655001|gb|EPD20757.1| 50S ribosomal protein L11 [Streptococcus pneumoniae MNZ41]	3.29015e+09	1.5739	3.08941e+09	1.19376	7.90202e+09	3.46823	1.93118e+09	0.968385	4.05319e+09	1.80107	7.51657e+08	3.2199	8.79291e+09	21.5007	9.25157e+08	2.0529	5.82599e+08	2.22763	2.76308e+09	7.25028	0.0119048	0.0142857	0.1	no	no	up	4.02554
gi|511651032|gb|EPD16968.1| glutamate dehydrogenase [Streptococcus pneumoniae MNZ41]	8.5817e+08	0.41052	4.11895e+08	0.159158	1.56056e+09	0.684935	0	0.000144778	7.07655e+08	0.31369	0	0.000706863	0	0.000393307	0	0.000335769	0	0.000514216	0	0.000487539	0.0285714	0.614286	0.0714286	no	no	down	0.00155421
gi|511653045|gb|EPD18876.1| 50S ribosomal protein L16 [Streptococcus pneumoniae MNZ41]	1.60754e+09	0.768994	1.34291e+08	0.0518909	1.26337e+09	0.554501	2.77275e+08	0.139038	8.2062e+08	0.378606	0	0.000706863	0	0.000393307	0	0.000335769	0	0.000514216	0	0.000487539	0.0119048	0.614286	0.0119048	yes	no	down	0.00128772
gi|511655178|gb|EPD20928.1| phosphopentomutase [Streptococcus pneumoniae MNZ41]	1.39557e+09	0.667593	5.17638e+08	0.200018	1.30668e+09	0.573506	1.44421e+09	0.724193	1.16602e+09	0.541327	0	0.000706863	0	0.000393307	0	0.000335769	0	0.000514216	0	0.000487539	0.0142857	0.614286	0.0142857	yes	no	down	0.000900635
gi|511650923|gb|EPD16866.1| excinuclease ABC subunit A [Streptococcus pneumoniae MNZ41]	0	0.000108078	0	0.000104614	0	0.000117627	3.0314e+09	1.52008	7.57849e+08	0.380103	2.32099e+08	0.994253	0	0.000393307	4.22287e+08	0.937045	1.2582e+07	0.0481089	1.66742e+08	0.49495	0.347619	0.0333333	0.365774	no	no	up	1.30215
gi|511656523|gb|EPD22226.1| phosphate transporter ATP-binding protein [Streptococcus pneumoniae MNZ41]	4.71255e+08	0.225433	0	0.000104614	0	0.000117627	0	0.000144778	1.17814e+08	0.05645	0	0.000706863	0	0.000393307	0	0.000335769	0	0.000514216	0	0.000487539	0.214286	0.614286	0.492857	no	no	down	0.00863665
gi|511653782|gb|EPD19574.1| hypothetical protein SP6UMMC_06397 [Streptococcus pneumoniae MNZ41]	0	0.000108078	0	0.000104614	0	0.000117627	0	0.000144778	0	0.000118774	1.79924e+08	0.770747	0	0.000393307	3.94411e+08	0.875189	0	0.000514216	1.43584e+08	0.411711	0.571429	0.133333	0.0119048	no	no	up	3466.33
gi|511654246|gb|EPD20025.1| transketolase [Streptococcus pneumoniae MNZ41]	3.51238e+08	0.168021	4.74787e+08	0.18346	0	0.000117627	1.36191e+09	0.682925	5.46984e+08	0.258631	0	0.000706863	0	0.000393307	0	0.000335769	3.83463e+08	1.46622	9.58658e+07	0.366913	0.0428571	0.328571	0.453869	no	no	up	1.41867
gi|511651419|gb|EPD17335.1| Zinc metalloprotease zmpC [Streptococcus pneumoniae MNZ41]	0	0.000108078	0	0.000104614	0	0.000117627	0	0.000144778	0	0.000118774	3.78224e+07	0.162021	1.08055e+08	0.264219	0	0.000335769	0	0.000514216	3.64693e+07	0.106773	0.571429	0.171429	0.0142857	no	no	up	898.954
gi|511655027|gb|EPD20783.1| fructose-bisphosphate aldolase [Streptococcus pneumoniae MNZ41]	9.70139e+09	4.64083	9.34756e+09	3.61194	2.48404e+10	10.9026	1.46729e+10	7.35767	1.46406e+10	6.62825	6.91606e+08	2.96266	1.04158e+09	2.5469	8.72982e+09	19.3713	1.11107e+09	4.24829	2.89352e+09	7.28228	0.0119048	0.0142857	0.485714	no	no	up	1.09867
gi|511655724|gb|EPD21455.1| hypothetical protein SP6UMMC_02427 [Streptococcus pneumoniae MNZ41]	0	0.000108078	0	0.000104614	0	0.000117627	0	0.000144778	0	0.000118774	0	0.000706863	2.7164e+08	0.664223	0	0.000335769	4.23356e+07	0.161875	7.8494e+07	0.206785	0.571429	0.128571	0.0142857	no	no	up	1740.99
